# Supplementary material for: Tracking Mycoviruses in Public RNAseq Datasets of Malassezia: Three Original Totiviruses Revealed
Source: Viruses. 2023 Jun 13;15(6):1368. doi: 10.3390/v15061368 (PMC10305220; doi:10.3390/v15061368)
Supplement: Supplementary file 1 [file viruses-15-01368-s001.zip]

Archive with 4 entries (4 files):
- Supplementary Figure S1.pptx
- Supplementary Table S2.pdf
- Supplementary Table S3_S4_S5.pdf
- Supplementary Table_S1.xlsx
