# Supplementary material for: Tracking Mycoviruses in Public RNAseq Datasets of Malassezia: Three Original Totiviruses Revealed
Source: Viruses. 2023 Jun 13;15(6):1368. doi: 10.3390/v15061368 (PMC10305220; doi:10.3390/v15061368)
Supplement: Supplementary file 1 [file viruses-15-01368-s001.zip › Supplementary Table_S1.xlsx]

## Sheet: Feuille1
Supplementary Table S1. Summary of Malassezia transcriptomes used for virus identification.
A total of 194 fungal transcriptomes in the SRA database were used for virus identification.
Green- and red-colored shells indicate the Malassezia transcriptomes with viruses and the Malassezia transcriptomes without viruses, respectively.
SRA ID indicates the accession number of the Malassezia transcriptome.
Presence of viruses	Organism	Bioproject No.	SRA ID.	ReleaseDate	LoadDate	Spots	Bases	Spots_with_mates	avgLength	Size_MB	AssemblyName	Download_path	Experiment	LibraryName	LibraryStrategy	LibrarySelection	LibrarySource	LibraryLayout	InsertSize	InsertDev	Platform	Model	SRAStudy	BioProject	Study_Pubmed_id	ProjectID	Sample	BioSample	SampleType	TaxID	ScientificName	SampleName	g1k_pop_code	Source	CenterName	Submission	Consent	RunHash	ReadHash
Without viruses	Malassezia globosa	PRJNA658716	SRR12496034	30/09/2020 00:04:15	23/08/2020 03:23:42	25150945	2313886940	0	92	576	assembly	https://sra-downloadb.be-md.ncbi.nlm.nih.gov/sos3/sra-pub-zq-24/SRR012/12496/SRR12496034/SRR12496034.lite.1	SRX8987446	AMC769	RNA-Seq	PCR	METATRANSCRIPTOMIC	PAIRED	0	0	ILLUMINA	Illumina HiSeq 3000	SRP278489	PRJNA658716		658716	SRS7241489	SAMN15887475	simple	76773	Malassezia	globosa	AMC769_HS004-SR-R00260_ALL_R1_unaligned_001_dedup.stats	no	AGENCY OF SCIENCE TECHNOLOGY & RESEARCH	SRA1116043	public	B8435D981384523CD826D9C5C218446E	FC54808927DBF1B31D6F5D5E4C90711F
Without viruses	Malassezia globosa	PRJNA658716	SRR12496033	30/09/2020 00:04:15	23/08/2020 03:25:35	30777213	2831503596	0	92	695	assembly	https://sra-downloadb.be-md.ncbi.nlm.nih.gov/sos3/sra-pub-zq-22/SRR012/12496/SRR12496033/SRR12496033.lite.1	SRX8987447	AMC770	RNA-Seq	PCR	METATRANSCRIPTOMIC	PAIRED	0	0	ILLUMINA	Illumina HiSeq 3000	SRP278489	PRJNA658716		658716	SRS7241490	SAMN15887476	simple	76773	Malassezia	globosa	AMC770_HS004-SR-R00260_ALL_R1_unaligned_001_dedup.stats	no	AGENCY OF SCIENCE TECHNOLOGY & RESEARCH	SRA1116043	public	AF96F94839182D42105BD78176976A60	900E3FB6E8688E53133AAEF441587EBB
Without viruses	Malassezia globosa	PRJNA658716	SRR12496032	30/09/2020 00:04:15	23/08/2020 03:23:20	27007637	2484702604	0	92	617	assembly	https://sra-downloadb.be-md.ncbi.nlm.nih.gov/sos3/sra-pub-zq-22/SRR012/12496/SRR12496032/SRR12496032.lite.1	SRX8987448	AMC771	RNA-Seq	PCR	METATRANSCRIPTOMIC	PAIRED	0	0	ILLUMINA	Illumina HiSeq 3000	SRP278489	PRJNA658716		658716	SRS7241399	SAMN15887477	simple	76773	Malassezia	globosa	AMC771_HS004-SR-R00260_ALL_R1_unaligned_001_dedup.stats	no	AGENCY OF SCIENCE TECHNOLOGY & RESEARCH	SRA1116043	public	94ECCE930E1D2F4DC0E7A690EB46ED88	59B8A600DEE068AF66E936D3A69D96AF
Without viruses	Malassezia globosa	PRJNA658716	SRR12496030	30/09/2020 00:04:15	23/08/2020 03:22:34	14970509	1377286828	0	92	334	assembly	https://sra-downloadb.be-md.ncbi.nlm.nih.gov/sos3/sra-pub-zq-22/SRR012/12496/SRR12496030/SRR12496030.lite.1	SRX8987450	AMC773	RNA-Seq	PCR	METATRANSCRIPTOMIC	PAIRED	0	0	ILLUMINA	Illumina HiSeq 3000	SRP278489	PRJNA658716		658716	SRS7241491	SAMN15887479	simple	76773	Malassezia	globosa	AMC773_HS004-SR-R00260_ALL_R1_unaligned_001_dedup.stats	no	AGENCY OF SCIENCE TECHNOLOGY & RESEARCH	SRA1116043	public	6F7A23F61EF029E67805DAF6C5C4910D	28840C91B40EE2358CD17D74AA9E7E57
Without viruses	Malassezia globosa	PRJNA658716	SRR12496029	30/09/2020 00:04:15	23/08/2020 03:21:55	10776130	991403960	0	92	251	assembly	https://sra-downloadb.be-md.ncbi.nlm.nih.gov/sos3/sra-pub-zq-22/SRR012/12496/SRR12496029/SRR12496029.lite.1	SRX8987451	AMC774	RNA-Seq	PCR	METATRANSCRIPTOMIC	PAIRED	0	0	ILLUMINA	Illumina HiSeq 3000	SRP278489	PRJNA658716		658716	SRS7241401	SAMN15887480	simple	76773	Malassezia	globosa	AMC774_HS004-SR-R00260_ALL_R1_unaligned_001_dedup.stats	no	AGENCY OF SCIENCE TECHNOLOGY & RESEARCH	SRA1116043	public	CB5A8E95EDF6CA2918DD4C2D0CC6AB3D	F1A569DD0B4696B2C76978633DCF4B67
Without viruses	Malassezia globosa	PRJNA658716	SRR12496028	30/09/2020 00:04:15	23/08/2020 03:23:33	30788336	2832526912	0	92	706	assembly	https://sra-downloadb.be-md.ncbi.nlm.nih.gov/sos3/sra-pub-zq-22/SRR012/12496/SRR12496028/SRR12496028.lite.1	SRX8987452	AMC775	RNA-Seq	PCR	METATRANSCRIPTOMIC	PAIRED	0	0	ILLUMINA	Illumina HiSeq 3000	SRP278489	PRJNA658716		658716	SRS7241492	SAMN15887481	simple	76773	Malassezia	globosa	AMC775_HS004-SR-R00260_ALL_R1_unaligned_001_dedup.stats	no	AGENCY OF SCIENCE TECHNOLOGY & RESEARCH	SRA1116043	public	3840332824732F94E656E5DD95DFDC29	A5A7517A02368E7F71B3D50AB9E51DD3
Without viruses	Malassezia globosa	PRJNA658716	SRR12496025	30/09/2020 00:04:15	23/08/2020 03:22:57	21062899	1937786708	0	92	453	assembly	https://sra-downloadb.be-md.ncbi.nlm.nih.gov/sos3/sra-pub-zq-24/SRR012/12496/SRR12496025/SRR12496025.lite.1	SRX8987455	AMC777	RNA-Seq	PCR	METATRANSCRIPTOMIC	PAIRED	0	0	ILLUMINA	Illumina HiSeq 3000	SRP278489	PRJNA658716		658716	SRS7241493	SAMN15887483	simple	76773	Malassezia	globosa	AMC777_HS004-SR-R00260_ALL_R1_unaligned_001_dedup.stats	no	AGENCY OF SCIENCE TECHNOLOGY & RESEARCH	SRA1116043	public	A68FE94696783E4AB0556AA4652BC700	9A93BE54FEB0C4554F95F29F68B6FD4C
Without viruses	Malassezia globosa	PRJNA658716	SRR12496024	30/09/2020 00:04:16	23/08/2020 03:22:42	20091817	1848447164	0	92	453	assembly	https://sra-downloadb.be-md.ncbi.nlm.nih.gov/sos3/sra-pub-zq-24/SRR012/12496/SRR12496024/SRR12496024.lite.1	SRX8987456	AMC778	RNA-Seq	PCR	METATRANSCRIPTOMIC	PAIRED	0	0	ILLUMINA	Illumina HiSeq 3000	SRP278489	PRJNA658716		658716	SRS7241404	SAMN15887484	simple	76773	Malassezia	globosa	AMC778_HS004-SR-R00260_ALL_R1_unaligned_001_dedup.stats	no	AGENCY OF SCIENCE TECHNOLOGY & RESEARCH	SRA1116043	public	85EB29F8587F7A7044CC4E9FA7CFFF9A	30045255932668CB4A64CAD3ED5702C6
Without viruses	Malassezia globosa	PRJNA658716	SRR12496023	30/09/2020 00:04:16	23/08/2020 03:23:24	20030562	1842811704	0	92	462	assembly	https://sra-downloadb.be-md.ncbi.nlm.nih.gov/sos3/sra-pub-zq-22/SRR012/12496/SRR12496023/SRR12496023.lite.1	SRX8987457	AMC779	RNA-Seq	PCR	METATRANSCRIPTOMIC	PAIRED	0	0	ILLUMINA	Illumina HiSeq 3000	SRP278489	PRJNA658716		658716	SRS7241494	SAMN15887485	simple	76773	Malassezia	globosa	AMC779_HS004-SR-R00260_ALL_R1_unaligned_001_dedup.stats	no	AGENCY OF SCIENCE TECHNOLOGY & RESEARCH	SRA1116043	public	F17AA496C40BB07EB37ECF99ACBD4735	2EF26DAD18FFD073C9C6A065E1910FDF
Without viruses	Malassezia globosa	PRJNA658716	SRR12496022	01/10/2020 00:04:16	23/08/2020 03:26:01	40552858	3730862936	0	92	925	assembly	https://sra-downloadb.be-md.ncbi.nlm.nih.gov/sos3/sra-pub-zq-24/SRR012/12496/SRR12496022/SRR12496022.lite.1	SRX8987458	AMC780	RNA-Seq	PCR	METATRANSCRIPTOMIC	PAIRED	0	0	ILLUMINA	Illumina HiSeq 3000	SRP278489	PRJNA658716		658716	SRS7241495	SAMN15887486	simple	76773	Malassezia	globosa	AMC780_HS004-SR-R00260_ALL_R1_unaligned_001_dedup.stats	no	AGENCY OF SCIENCE TECHNOLOGY & RESEARCH	SRA1116043	public	1754F7C88A61BB43D793E167ACB1E2A1	F7AA99C957E2E4240C2FB4CF8DC614B5
Without viruses	Malassezia globosa	PRJNA658716	SRR12496021	02/10/2020 00:04:16	23/08/2020 03:23:47	28486259	2620735828	0	92	662	assembly	https://sra-downloadb.be-md.ncbi.nlm.nih.gov/sos3/sra-pub-zq-22/SRR012/12496/SRR12496021/SRR12496021.lite.1	SRX8987459	AMC781	RNA-Seq	PCR	METATRANSCRIPTOMIC	PAIRED	0	0	ILLUMINA	Illumina HiSeq 3000	SRP278489	PRJNA658716		658716	SRS7241406	SAMN15887487	simple	76773	Malassezia	globosa	AMC781_HS004-SR-R00260_ALL_R1_unaligned_001_dedup.stats	no	AGENCY OF SCIENCE TECHNOLOGY & RESEARCH	SRA1116043	public	D16ECE235D7BB737998C4AA799E51567	0152B39E9CFF3A675CD8534F90B5069C
Without viruses	Malassezia globosa	PRJNA658716	SRR12496020	03/10/2020 00:04:16	23/08/2020 03:25:56	44118929	4058941468	0	92	947	assembly	https://sra-downloadb.be-md.ncbi.nlm.nih.gov/sos3/sra-pub-zq-22/SRR012/12496/SRR12496020/SRR12496020.lite.1	SRX8987460	AMC782	RNA-Seq	PCR	METATRANSCRIPTOMIC	PAIRED	0	0	ILLUMINA	Illumina HiSeq 3000	SRP278489	PRJNA658716		658716	SRS7241405	SAMN15887488	simple	76773	Malassezia	globosa	AMC782_HS004-SR-R00260_ALL_R1_unaligned_001_dedup.stats	no	AGENCY OF SCIENCE TECHNOLOGY & RESEARCH	SRA1116043	public	78C0336B694771CD62A6DEFA4FDC975C	7BED4FBB9AD64BF094263E8FB3243C4E
Without viruses	Malassezia globosa	PRJNA658716	SRR12496019	04/10/2020 00:04:16	23/08/2020 03:22:52	19425741	1787168172	0	92	433	assembly	https://sra-downloadb.be-md.ncbi.nlm.nih.gov/sos3/sra-pub-zq-22/SRR012/12496/SRR12496019/SRR12496019.lite.1	SRX8987461	AMC783	RNA-Seq	PCR	METATRANSCRIPTOMIC	PAIRED	0	0	ILLUMINA	Illumina HiSeq 3000	SRP278489	PRJNA658716		658716	SRS7241407	SAMN15887489	simple	76773	Malassezia	globosa	AMC783_HS004-SR-R00260_ALL_R1_unaligned_001_dedup.stats	no	AGENCY OF SCIENCE TECHNOLOGY & RESEARCH	SRA1116043	public	4F280DE590604B472201E86064B2755F	71799F703686C49338D74B54613CCC51
Without viruses	Malassezia globosa	PRJNA658716	SRR12496018	05/10/2020 00:04:16	23/08/2020 03:22:26	21257067	1955650164	0	92	480	assembly	https://sra-downloadb.be-md.ncbi.nlm.nih.gov/sos3/sra-pub-zq-22/SRR012/12496/SRR12496018/SRR12496018.lite.1	SRX8987462	AMC784	RNA-Seq	PCR	METATRANSCRIPTOMIC	PAIRED	0	0	ILLUMINA	Illumina HiSeq 3000	SRP278489	PRJNA658716		658716	SRS7241408	SAMN15887490	simple	76773	Malassezia	globosa	AMC784_HS004-SR-R00260_ALL_R1_unaligned_001_dedup.stats	no	AGENCY OF SCIENCE TECHNOLOGY & RESEARCH	SRA1116043	public	9E6DC4B01AF57CCA1D7F11AA0BBD3F40	84CF52D7680D4D53CE4E37DF485A64C6
Without viruses	Malassezia globosa	PRJNA658716	SRR12496017	06/10/2020 00:04:16	23/08/2020 03:22:23	17487962	1608892504	0	92	396	assembly	https://sra-downloadb.be-md.ncbi.nlm.nih.gov/sos3/sra-pub-zq-22/SRR012/12496/SRR12496017/SRR12496017.lite.1	SRX8987463	AMC785	RNA-Seq	PCR	METATRANSCRIPTOMIC	PAIRED	0	0	ILLUMINA	Illumina HiSeq 3000	SRP278489	PRJNA658716		658716	SRS7241409	SAMN15887491	simple	76773	Malassezia	globosa	AMC785_HS004-SR-R00260_ALL_R1_unaligned_001_dedup.stats	no	AGENCY OF SCIENCE TECHNOLOGY & RESEARCH	SRA1116043	public	ACB9DDFF60D15A06A4E1189132FF76C8	73AB3C806EA80C182C5C87F5E878098B
Without viruses	Malassezia globosa	PRJNA658716	SRR12496016	07/10/2020 00:04:16	23/08/2020 03:22:21	15678855	1442454660	0	92	353	assembly	https://sra-downloadb.be-md.ncbi.nlm.nih.gov/sos3/sra-pub-zq-24/SRR012/12496/SRR12496016/SRR12496016.lite.1	SRX8987464	AMC786	RNA-Seq	PCR	METATRANSCRIPTOMIC	PAIRED	0	0	ILLUMINA	Illumina HiSeq 3000	SRP278489	PRJNA658716		658716	SRS7241410	SAMN15887492	simple	76773	Malassezia	globosa	AMC786_HS004-SR-R00260_ALL_R1_unaligned_001_dedup.stats	no	AGENCY OF SCIENCE TECHNOLOGY & RESEARCH	SRA1116043	public	C8E3853D3BBB74E049CF592D4935E3B0	AABDD81544F58AE0420024F57F9044B0
Without viruses	Malassezia globosa	PRJNA658716	SRR12495922	08/10/2020 00:04:20	23/08/2020 03:19:47	2328362	156000254	0	67	63	assembly	https://sra-downloadb.be-md.ncbi.nlm.nih.gov/sos3/sra-pub-zq-22/SRR012/12495/SRR12495922/SRR12495922.lite.1	SRX8987558	AMM174	RNA-Seq	PCR	METATRANSCRIPTOMIC	PAIRED	0	0	ILLUMINA	Illumina HiSeq 3000	SRP278489	PRJNA658716		658716	SRS7241555	SAMN15887343	simple	76773	Malassezia	globosa	AMM174-GTGTAG_S42_ALL_R1_001.fastq	no	AGENCY OF SCIENCE TECHNOLOGY & RESEARCH	SRA1116043	public	262210404AA3682198FCC4530CE84EDF	FF88E773184E450DE6B1B2E66395BB95
Without viruses	Malassezia globosa	PRJNA658716	SRR12495921	09/10/2020 00:04:20	23/08/2020 03:19:48	2566078	171927226	0	67	71	assembly	https://sra-downloadb.be-md.ncbi.nlm.nih.gov/sos3/sra-pub-zq-22/SRR012/12495/SRR12495921/SRR12495921.lite.1	SRX8987559	AMM175	RNA-Seq	PCR	METATRANSCRIPTOMIC	PAIRED	0	0	ILLUMINA	Illumina HiSeq 3000	SRP278489	PRJNA658716		658716	SRS7241469	SAMN15887344	simple	76773	Malassezia	globosa	AMM175-TCAGGA_S43_ALL_R1_001.fastq	no	AGENCY OF SCIENCE TECHNOLOGY & RESEARCH	SRA1116043	public	18CF1C6A26F7A30036298B489BEE5D18	E4A64CFC0D5086A7A7E463EC3EC40785
Without viruses	Malassezia globosa	PRJNA658716	SRR12496003	10/10/2020 00:04:17	23/08/2020 03:20:27	3085411	206722537	0	67	64	assembly	https://sra-downloadb.be-md.ncbi.nlm.nih.gov/sos3/sra-pub-zq-22/SRR012/12496/SRR12496003/SRR12496003.lite.1	SRX8987476	AMM176	RNA-Seq	PCR	METATRANSCRIPTOMIC	PAIRED	0	0	ILLUMINA	Illumina HiSeq 3000	SRP278489	PRJNA658716		658716	SRS7241415	SAMN15887345	simple	76773	Malassezia	globosa	AMM176-CGGTTA_S8_ALL_R1_001.fastq	no	AGENCY OF SCIENCE TECHNOLOGY & RESEARCH	SRA1116043	public	36CD6203F67E66274ADF090A53B9DD19	DBAE29AD82E4F5A485D5CA796C584C27
Without viruses	Malassezia globosa	PRJNA658716	SRR12495992	11/10/2020 00:04:17	23/08/2020 03:20:14	3269222	219037874	0	67	68	assembly	https://sra-downloadb.be-md.ncbi.nlm.nih.gov/sos3/sra-pub-zq-24/SRR012/12495/SRR12495992/SRR12495992.lite.1	SRX8987487	AMM177	RNA-Seq	PCR	METATRANSCRIPTOMIC	PAIRED	0	0	ILLUMINA	Illumina HiSeq 3000	SRP278489	PRJNA658716		658716	SRS7241422	SAMN15887346	simple	76773	Malassezia	globosa	AMM177-TTAACT_S6_ALL_R1_001.fastq	no	AGENCY OF SCIENCE TECHNOLOGY & RESEARCH	SRA1116043	public	D7995E532BD812D65A182E32CE039EAF	8C4389B0B832014BDBA89F984F15584B
Without viruses	Malassezia globosa	PRJNA658716	SRR12495981	12/10/2020 00:04:18	23/08/2020 03:19:58	1706252	114318884	0	67	34	assembly	https://sra-downloadb.be-md.ncbi.nlm.nih.gov/sos3/sra-pub-zq-22/SRR012/12495/SRR12495981/SRR12495981.lite.1	SRX8987498	AMM178	RNA-Seq	PCR	METATRANSCRIPTOMIC	PAIRED	0	0	ILLUMINA	Illumina HiSeq 3000	SRP278489	PRJNA658716		658716	SRS7241429	SAMN15887347	simple	76773	Malassezia	globosa	AMM178-ATGAAC_S20_ALL_R1_001.fastq	no	AGENCY OF SCIENCE TECHNOLOGY & RESEARCH	SRA1116043	public	443F85B25BE9F94889B2ED5A70408903	A7FF0ADD59F804CD36F4CBE7957273C0
Without viruses	Malassezia globosa	PRJNA658716	SRR12495970	13/10/2020 00:04:18	23/08/2020 03:20:00	2043171	136892457	0	67	51	assembly	https://sra-downloadb.be-md.ncbi.nlm.nih.gov/sos3/sra-pub-zq-22/SRR012/12495/SRR12495970/SRR12495970.lite.1	SRX8987509	AMM179	RNA-Seq	PCR	METATRANSCRIPTOMIC	PAIRED	0	0	ILLUMINA	Illumina HiSeq 3000	SRP278489	PRJNA658716		658716	SRS7241435	SAMN15887348	simple	76773	Malassezia	globosa	AMM179-CCTAAG_S10_ALL_R1_001.fastq	no	AGENCY OF SCIENCE TECHNOLOGY & RESEARCH	SRA1116043	public	770130CBF81031FDA5AA1D6C6959930F	585F4A3C65AEC8F1C798B7E64989D5BC
Without viruses	Malassezia globosa	PRJNA658716	SRR12495959	14/10/2020 00:04:18	23/08/2020 03:19:57	2503105	167708035	0	67	45	assembly	https://sra-downloadb.be-md.ncbi.nlm.nih.gov/sos3/sra-pub-zq-22/SRR012/12495/SRR12495959/SRR12495959.lite.1	SRX8987520	AMM180	RNA-Seq	PCR	METATRANSCRIPTOMIC	PAIRED	0	0	ILLUMINA	Illumina HiSeq 3000	SRP278489	PRJNA658716		658716	SRS7241519	SAMN15887349	simple	76773	Malassezia	globosa	AMM180-GGCTGC_S11_ALL_R1_001.fastq	no	AGENCY OF SCIENCE TECHNOLOGY & RESEARCH	SRA1116043	public	8122BBB494F5AD0D933734F30A7D349C	4BDC89C93B280084D2C25A72E338C944
Without viruses	Malassezia globosa	PRJNA658716	SRR12495948	15/10/2020 00:04:19	23/08/2020 03:19:47	2367882	158648094	0	67	45	assembly	https://sra-downloadb.be-md.ncbi.nlm.nih.gov/sos3/sra-pub-zq-22/SRR012/12495/SRR12495948/SRR12495948.lite.1	SRX8987531	AMM181	RNA-Seq	PCR	METATRANSCRIPTOMIC	PAIRED	0	0	ILLUMINA	Illumina HiSeq 3000	SRP278489	PRJNA658716		658716	SRS7241522	SAMN15887350	simple	76773	Malassezia	globosa	AMM181-TACCTT_S41_ALL_R1_001.fastq	no	AGENCY OF SCIENCE TECHNOLOGY & RESEARCH	SRA1116043	public	E60F5CD2AC3C9959E36E3D0870AFC611	288683222C031E061B51142B800A6BC3
Without viruses	Malassezia globosa	PRJNA658716	SRR12495937	16/10/2020 00:04:19	23/08/2020 03:19:49	2061405	138114135	0	67	46	assembly	https://sra-downloadb.be-md.ncbi.nlm.nih.gov/sos3/sra-pub-zq-22/SRR012/12495/SRR12495937/SRR12495937.lite.1	SRX8987542	AMM182	RNA-Seq	PCR	METATRANSCRIPTOMIC	PAIRED	0	0	ILLUMINA	Illumina HiSeq 3000	SRP278489	PRJNA658716		658716	SRS7241456	SAMN15887351	simple	76773	Malassezia	globosa	AMM182-TCTTAA_S22_ALL_R1_001.fastq	no	AGENCY OF SCIENCE TECHNOLOGY & RESEARCH	SRA1116043	public	532AFFD1FCBC685300770B58FCC14520	59B9952729840389706A61EF3227121D
Without viruses	Malassezia globosa	PRJNA658716	SRR12495926	17/10/2020 00:04:20	23/08/2020 03:19:45	2179487	146025629	0	67	47	assembly	https://sra-downloadb.be-md.ncbi.nlm.nih.gov/sos3/sra-pub-zq-22/SRR012/12495/SRR12495926/SRR12495926.lite.1	SRX8987553	AMM183	RNA-Seq	PCR	METATRANSCRIPTOMIC	PAIRED	0	0	ILLUMINA	Illumina HiSeq 3000	SRP278489	PRJNA658716		658716	SRS7241463	SAMN15887352	simple	76773	Malassezia	globosa	AMM183-GTCAGG_S24_ALL_R1_001.fastq	no	AGENCY OF SCIENCE TECHNOLOGY & RESEARCH	SRA1116043	public	22CEE35F8FA968D5836EFECEB6BDA21A	B173C6A305E8413AAEE5C6074A17F5D6
Without viruses	Malassezia globosa	PRJNA658716	SRR12495920	18/10/2020 00:04:20	23/08/2020 03:19:43	1749620	117224540	0	67	47	assembly	https://sra-downloadb.be-md.ncbi.nlm.nih.gov/sos3/sra-pub-zq-22/SRR012/12495/SRR12495920/SRR12495920.lite.1	SRX8987560	AMM184	RNA-Seq	PCR	METATRANSCRIPTOMIC	PAIRED	0	0	ILLUMINA	Illumina HiSeq 3000	SRP278489	PRJNA658716		658716	SRS7241468	SAMN15887353	simple	76773	Malassezia	globosa	AMM184-ATACTG_S19_ALL_R1_001.fastq	no	AGENCY OF SCIENCE TECHNOLOGY & RESEARCH	SRA1116043	public	0B96322DB6201E34C96540E6E406C3AC	5E3C22FA74F92A5B4FB88DC04C329AC4
Without viruses	Malassezia globosa	PRJNA658716	SRR12496059	19/10/2020 00:04:14	23/08/2020 03:20:46	2089413	139990671	0	67	39	assembly	https://sra-downloadb.be-md.ncbi.nlm.nih.gov/sos3/sra-pub-zq-22/SRR012/12496/SRR12496059/SRR12496059.lite.1	SRX8987421	AMM185	RNA-Seq	PCR	METATRANSCRIPTOMIC	PAIRED	0	0	ILLUMINA	Illumina HiSeq 3000	SRP278489	PRJNA658716		658716	SRS7241383	SAMN15887354	simple	76773	Malassezia	globosa	AMM185-TATGTC_S30_ALL_R1_001.fastq	no	AGENCY OF SCIENCE TECHNOLOGY & RESEARCH	SRA1116043	public	2F96A8E90097E0F6D5DBE60E3FCE8D45	35845FA6EA9F28C68504B031573A78CE
Without viruses	Malassezia globosa	PRJNA658716	SRR12496048	20/10/2020 00:04:15	23/08/2020 03:20:40	1578722	105774374	0	67	36	assembly	https://sra-downloadb.be-md.ncbi.nlm.nih.gov/sos3/sra-pub-zq-22/SRR012/12496/SRR12496048/SRR12496048.lite.1	SRX8987432	AMM186	RNA-Seq	PCR	METATRANSCRIPTOMIC	PAIRED	0	0	ILLUMINA	Illumina HiSeq 3000	SRP278489	PRJNA658716		658716	SRS7241388	SAMN15887355	simple	76773	Malassezia	globosa	AMM186-GAGTCC_S26_ALL_R1_001.fastq	no	AGENCY OF SCIENCE TECHNOLOGY & RESEARCH	SRA1116043	public	8F57C605543DE9EEBF0CB6863259781D	FF6D2B4D352335D7B47E7A29598BA67E
Without viruses	Malassezia globosa	PRJNA658716	SRR12496026	21/10/2020 00:04:15	23/08/2020 03:20:36	1639768	109864456	0	67	36	assembly	https://sra-downloadb.be-md.ncbi.nlm.nih.gov/sos3/sra-pub-zq-22/SRR012/12496/SRR12496026/SRR12496026.lite.1	SRX8987454	AMM188	RNA-Seq	PCR	METATRANSCRIPTOMIC	PAIRED	0	0	ILLUMINA	Illumina HiSeq 3000	SRP278489	PRJNA658716		658716	SRS7241402	SAMN15887357	simple	76773	Malassezia	globosa	AMM188-CACACT_S21_ALL_R1_001.fastq	no	AGENCY OF SCIENCE TECHNOLOGY & RESEARCH	SRA1116043	public	09AC7DC2D16AD0D37571FFFA0C52032C	4054BAB93EBF5F7621C4EF752EC2B898
Without viruses	Malassezia globosa	PRJNA658716	SRR12496015	22/10/2020 00:04:16	23/08/2020 03:20:25	2196379	147157393	0	67	44	assembly	https://sra-downloadb.be-md.ncbi.nlm.nih.gov/sos3/sra-pub-zq-22/SRR012/12496/SRR12496015/SRR12496015.lite.1	SRX8987465	AMM189	RNA-Seq	PCR	METATRANSCRIPTOMIC	PAIRED	0	0	ILLUMINA	Illumina HiSeq 3000	SRP278489	PRJNA658716		658716	SRS7241496	SAMN15887358	simple	76773	Malassezia	globosa	AMM189-CCGCAA_S23_ALL_R1_001.fastq	no	AGENCY OF SCIENCE TECHNOLOGY & RESEARCH	SRA1116043	public	8A698E882280A1DF17E224D3A76898A2	EF3B44CCEF0C5003B38EE8806084468E
Without viruses	Malassezia globosa	PRJNA658716	SRR12496007	23/10/2020 00:04:16	23/08/2020 03:20:31	3521702	235954034	0	67	66	assembly	https://sra-downloadb.be-md.ncbi.nlm.nih.gov/sos3/sra-pub-zq-22/SRR012/12496/SRR12496007/SRR12496007.lite.1	SRX8987467	AMM191	RNA-Seq	PCR	METATRANSCRIPTOMIC	PAIRED	0	0	ILLUMINA	Illumina HiSeq 3000	SRP278489	PRJNA658716		658716	SRS7241498	SAMN15887360	simple	76773	Malassezia	globosa	AMM191-AACGCC_S9_ALL_R1_001.fastq	no	AGENCY OF SCIENCE TECHNOLOGY & RESEARCH	SRA1116043	public	A16B7AB99027FD5FF314B547473B7856	1D0AFD15D94ECB0AF9E288656106DE8C
Without viruses	Malassezia globosa	PRJNA658716	SRR12496005	24/10/2020 00:04:17	23/08/2020 03:20:27	3123612	209282004	0	67	59	assembly	https://sra-downloadb.be-md.ncbi.nlm.nih.gov/sos3/sra-pub-zq-22/SRR012/12496/SRR12496005/SRR12496005.lite.1	SRX8987474	AMM192	RNA-Seq	PCR	METATRANSCRIPTOMIC	PAIRED	0	0	ILLUMINA	Illumina HiSeq 3000	SRP278489	PRJNA658716		658716	SRS7241413	SAMN15887361	simple	76773	Malassezia	globosa	AMM192-CAAGCA_S15_ALL_R1_001.fastq	no	AGENCY OF SCIENCE TECHNOLOGY & RESEARCH	SRA1116043	public	83E6516C7E395D284B7C3AF5B2F7E044	011610E7703CF0EB8CF6CA3BC8D8A097
Without viruses	Malassezia globosa	PRJNA658716	SRR12496004	25/10/2020 00:04:17	23/08/2020 03:20:22	2363323	158342641	0	67	46	assembly	https://sra-downloadb.be-md.ncbi.nlm.nih.gov/sos3/sra-pub-zq-22/SRR012/12496/SRR12496004/SRR12496004.lite.1	SRX8987475	AMM193	RNA-Seq	PCR	METATRANSCRIPTOMIC	PAIRED	0	0	ILLUMINA	Illumina HiSeq 3000	SRP278489	PRJNA658716		658716	SRS7241414	SAMN15887362	simple	76773	Malassezia	globosa	AMM193-GCTCGA_S33_ALL_R1_001.fastq	no	AGENCY OF SCIENCE TECHNOLOGY & RESEARCH	SRA1116043	public	DED987000D3CF4E6BA2CA5958AEF9354	8CD3BFCABDF2A9F216B7C2B68A52788E
Without viruses	Malassezia globosa	PRJNA658716	SRR12496002	26/10/2020 00:04:17	23/08/2020 03:20:16	2143040	143583680	0	67	45	assembly	https://sra-downloadb.be-md.ncbi.nlm.nih.gov/sos3/sra-pub-zq-24/SRR012/12496/SRR12496002/SRR12496002.lite.1	SRX8987477	AMM194	RNA-Seq	PCR	METATRANSCRIPTOMIC	PAIRED	0	0	ILLUMINA	Illumina HiSeq 3000	SRP278489	PRJNA658716		658716	SRS7241416	SAMN15887363	simple	76773	Malassezia	globosa	AMM194-GCGAAT_S35_ALL_R1_001.fastq	no	AGENCY OF SCIENCE TECHNOLOGY & RESEARCH	SRA1116043	public	EF676F62B5F789BF4A64CEADF169C5D7	AEE65F88FACF3FD0BD580546CC761489
Without viruses	Malassezia globosa	PRJNA658716	SRR12496001	27/10/2020 00:04:17	23/08/2020 03:20:26	3137882	210238094	0	67	74	assembly	https://sra-downloadb.be-md.ncbi.nlm.nih.gov/sos3/sra-pub-zq-22/SRR012/12496/SRR12496001/SRR12496001.lite.1	SRX8987478	AMM195	RNA-Seq	PCR	METATRANSCRIPTOMIC	PAIRED	0	0	ILLUMINA	Illumina HiSeq 3000	SRP278489	PRJNA658716		658716	SRS7241503	SAMN15887364	simple	76773	Malassezia	globosa	AMM195-TGGATT_S28_ALL_R1_001.fastq	no	AGENCY OF SCIENCE TECHNOLOGY & RESEARCH	SRA1116043	public	67740CE7D4E752087CE8B8D653C0A850	CAC4AA09AA2F32D57E79737CB053D77B
Without viruses	Malassezia globosa	PRJNA658716	SRR12496000	28/10/2020 00:04:17	23/08/2020 03:20:17	2089643	140006081	0	67	57	assembly	https://sra-downloadb.be-md.ncbi.nlm.nih.gov/sos3/sra-pub-zq-24/SRR012/12496/SRR12496000/SRR12496000.lite.1	SRX8987479	AMM196	RNA-Seq	PCR	METATRANSCRIPTOMIC	PAIRED	0	0	ILLUMINA	Illumina HiSeq 3000	SRP278489	PRJNA658716		658716	SRS7241504	SAMN15887365	simple	76773	Malassezia	globosa	AMM196-ACCTAC_S27_ALL_R1_001.fastq	no	AGENCY OF SCIENCE TECHNOLOGY & RESEARCH	SRA1116043	public	315586852CA0999C66B3472110069993	5ADFB6442D72DA997CF4FE8DA629E838
Without viruses	Malassezia globosa	PRJNA658716	SRR12495999	29/10/2020 00:04:17	23/08/2020 03:20:16	1627282	109027894	0	67	28	assembly	https://sra-downloadb.be-md.ncbi.nlm.nih.gov/sos3/sra-pub-zq-24/SRR012/12495/SRR12495999/SRR12495999.lite.1	SRX8987480	AMM197	RNA-Seq	PCR	METATRANSCRIPTOMIC	PAIRED	0	0	ILLUMINA	Illumina HiSeq 3000	SRP278489	PRJNA658716		658716	SRS7241505	SAMN15887366	simple	76773	Malassezia	globosa	AMM197-CGAAGG_S1_ALL_R1_001.fastq	no	AGENCY OF SCIENCE TECHNOLOGY & RESEARCH	SRA1116043	public	E60F2A38CCE8D1B8A93777828DBA05B1	7FCEC8E94BC37D84929A54A0B9C175D0
Without viruses	Malassezia globosa	PRJNA658716	SRR12495998	30/10/2020 00:04:17	23/08/2020 03:20:13	1637118	109686906	0	67	30	assembly	https://sra-downloadb.be-md.ncbi.nlm.nih.gov/sos3/sra-pub-zq-24/SRR012/12495/SRR12495998/SRR12495998.lite.1	SRX8987481	AMM198	RNA-Seq	PCR	METATRANSCRIPTOMIC	PAIRED	0	0	ILLUMINA	Illumina HiSeq 3000	SRP278489	PRJNA658716		658716	SRS7241417	SAMN15887367	simple	76773	Malassezia	globosa	AMM198-AGATAG_S13_ALL_R1_001.fastq	no	AGENCY OF SCIENCE TECHNOLOGY & RESEARCH	SRA1116043	public	58EABACCC75159DEAE6841CAD673AC79	88ECBBA20A9B90D936AC617321C86F06
Without viruses	Malassezia globosa	PRJNA658716	SRR12495997	31/10/2020 00:04:17	23/08/2020 03:20:24	3290255	220447085	0	67	59	assembly	https://sra-downloadb.be-md.ncbi.nlm.nih.gov/sos3/sra-pub-zq-22/SRR012/12495/SRR12495997/SRR12495997.lite.1	SRX8987482	AMM199	RNA-Seq	PCR	METATRANSCRIPTOMIC	PAIRED	0	0	ILLUMINA	Illumina HiSeq 3000	SRP278489	PRJNA658716		658716	SRS7241419	SAMN15887368	simple	76773	Malassezia	globosa	AMM199-TTGGTA_S44_ALL_R1_001.fastq	no	AGENCY OF SCIENCE TECHNOLOGY & RESEARCH	SRA1116043	public	377474F21B4FCECDB577EC4771527FAD	F5F931830966F84869527A839F57422E
Without viruses	Malassezia globosa	PRJNA658716	SRR12495996	01/11/2020 00:04:17	23/08/2020 03:20:15	2451138	164226246	0	67	44	assembly	https://sra-downloadb.be-md.ncbi.nlm.nih.gov/sos3/sra-pub-zq-24/SRR012/12495/SRR12495996/SRR12495996.lite.1	SRX8987483	AMM200	RNA-Seq	PCR	METATRANSCRIPTOMIC	PAIRED	0	0	ILLUMINA	Illumina HiSeq 3000	SRP278489	PRJNA658716		658716	SRS7241418	SAMN15887369	simple	76773	Malassezia	globosa	AMM200-GTTACC_S16_ALL_R1_001.fastq	no	AGENCY OF SCIENCE TECHNOLOGY & RESEARCH	SRA1116043	public	88FA56E3433BCC0E905C4FFD7E9A524B	BC814EEB569584B6F0FB58F74F045DF9
Without viruses	Malassezia globosa	PRJNA658716	SRR12495995	02/11/2020 00:04:17	23/08/2020 03:20:18	2544950	170511650	0	67	60	assembly	https://sra-downloadb.be-md.ncbi.nlm.nih.gov/sos3/sra-pub-zq-24/SRR012/12495/SRR12495995/SRR12495995.lite.1	SRX8987484	AMM201	RNA-Seq	PCR	METATRANSCRIPTOMIC	PAIRED	0	0	ILLUMINA	Illumina HiSeq 3000	SRP278489	PRJNA658716		658716	SRS7241420	SAMN15887370	simple	76773	Malassezia	globosa	AMM201-CGCAAC_S4_ALL_R1_001.fastq	no	AGENCY OF SCIENCE TECHNOLOGY & RESEARCH	SRA1116043	public	768A408BDCB3A6E04025D45D62AC466B	4FECEB8BAC6F4F30EAD129DF50FE8F26
Without viruses	Malassezia globosa	PRJNA658716	SRR12495994	03/11/2020 00:04:17	23/08/2020 03:20:15	1969166	131934122	0	67	43	assembly	https://sra-downloadb.be-md.ncbi.nlm.nih.gov/sos3/sra-pub-zq-24/SRR012/12495/SRR12495994/SRR12495994.lite.1	SRX8987485	AMM202	RNA-Seq	PCR	METATRANSCRIPTOMIC	PAIRED	0	0	ILLUMINA	Illumina HiSeq 3000	SRP278489	PRJNA658716		658716	SRS7241506	SAMN15887371	simple	76773	Malassezia	globosa	AMM202-TGGCGA_S38_ALL_R1_001.fastq	no	AGENCY OF SCIENCE TECHNOLOGY & RESEARCH	SRA1116043	public	B319792737FDBCBD7CBCD8A57479C5BE	510B913C704317A3E72426BD027A1566
Without viruses	Malassezia globosa	PRJNA658716	SRR12495993	04/11/2020 00:04:17	23/08/2020 03:20:17	2587483	173361361	0	67	54	assembly	https://sra-downloadb.be-md.ncbi.nlm.nih.gov/sos3/sra-pub-zq-24/SRR012/12495/SRR12495993/SRR12495993.lite.1	SRX8987486	AMM203	RNA-Seq	PCR	METATRANSCRIPTOMIC	PAIRED	0	0	ILLUMINA	Illumina HiSeq 3000	SRP278489	PRJNA658716		658716	SRS7241421	SAMN15887372	simple	76773	Malassezia	globosa	AMM203-ACCGTG_S18_ALL_R1_001.fastq	no	AGENCY OF SCIENCE TECHNOLOGY & RESEARCH	SRA1116043	public	3F5B94008EA029EA292C17FC2157F643	C6272F0BB7222FC710EA107F4D49E75B
Without viruses	Malassezia globosa	PRJNA658716	SRR12495991	05/11/2020 00:04:17	23/08/2020 03:20:10	2009754	134653518	0	67	48	assembly	https://sra-downloadb.be-md.ncbi.nlm.nih.gov/sos3/sra-pub-zq-24/SRR012/12495/SRR12495991/SRR12495991.lite.1	SRX8987488	AMM204	RNA-Seq	PCR	METATRANSCRIPTOMIC	PAIRED	0	0	ILLUMINA	Illumina HiSeq 3000	SRP278489	PRJNA658716		658716	SRS7241423	SAMN15887373	simple	76773	Malassezia	globosa	AMM204-GATTGT_S7_ALL_R1_001.fastq	no	AGENCY OF SCIENCE TECHNOLOGY & RESEARCH	SRA1116043	public	7459110CD0550CA0573253934B163A7E	4B0C836D1098D2E41332191C81D331BD
Without viruses	Malassezia globosa	PRJNA658716	SRR12495990	06/11/2020 00:04:17	23/08/2020 03:20:14	3162326	211875842	0	67	84	assembly	https://sra-downloadb.be-md.ncbi.nlm.nih.gov/sos3/sra-pub-zq-24/SRR012/12495/SRR12495990/SRR12495990.lite.1	SRX8987489	AMM205	RNA-Seq	PCR	METATRANSCRIPTOMIC	PAIRED	0	0	ILLUMINA	Illumina HiSeq 3000	SRP278489	PRJNA658716		658716	SRS7241507	SAMN15887374	simple	76773	Malassezia	globosa	AMM205-CTCTCG_S17_ALL_R1_001.fastq	no	AGENCY OF SCIENCE TECHNOLOGY & RESEARCH	SRA1116043	public	536626042649FF9CC777F744668E8198	0062DD57ADE55A18695F09A5D9F0346D
Without viruses	Malassezia globosa	PRJNA658716	SRR12495939	07/11/2020 00:04:19	23/08/2020 03:19:52	3538908	237106836	0	67	83	assembly	https://sra-downloadb.be-md.ncbi.nlm.nih.gov/sos3/sra-pub-zq-22/SRR012/12495/SRR12495939/SRR12495939.lite.1	SRX8987540	AMM214	RNA-Seq	PCR	METATRANSCRIPTOMIC	PAIRED	0	0	ILLUMINA	Illumina HiSeq 3000	SRP278489	PRJNA658716		658716	SRS7241455	SAMN15887421	simple	76773	Malassezia	globosa	AMM214-CGCCTG_S29_ALL_R1_001.fastq	no	AGENCY OF SCIENCE TECHNOLOGY & RESEARCH	SRA1116043	public	C1350D81A94B408970B5D2B28890B4FF	4605909A927A512905CCA111D62D279A
Without viruses	Malassezia globosa	PRJNA658716	SRR12495938	08/11/2020 00:04:19	23/08/2020 03:20:00	5715346	382928182	0	67	146	assembly	https://sra-downloadb.be-md.ncbi.nlm.nih.gov/sos3/sra-pub-zq-22/SRR012/12495/SRR12495938/SRR12495938.lite.1	SRX8987541	AMM215	RNA-Seq	PCR	METATRANSCRIPTOMIC	PAIRED	0	0	ILLUMINA	Illumina HiSeq 3000	SRP278489	PRJNA658716		658716	SRS7241525	SAMN15887422	simple	76773	Malassezia	globosa	AMM215-ACAACG_S14_ALL_R1_001.fastq	no	AGENCY OF SCIENCE TECHNOLOGY & RESEARCH	SRA1116043	public	F7A72723567FCE3EAA335F20671E2C8C	2E97BDF231C069B73B8560FE25316644
Without viruses	Malassezia globosa	PRJNA658716	SRR12495936	09/11/2020 00:04:20	23/08/2020 03:19:57	2814208	188551936	0	67	69	assembly	https://sra-downloadb.be-md.ncbi.nlm.nih.gov/sos3/sra-pub-zq-22/SRR012/12495/SRR12495936/SRR12495936.lite.1	SRX8987543	AMM216	RNA-Seq	PCR	METATRANSCRIPTOMIC	PAIRED	0	0	ILLUMINA	Illumina HiSeq 3000	SRP278489	PRJNA658716		658716	SRS7241458	SAMN15887423	simple	76773	Malassezia	globosa	AMM216-ATATCC_S48_ALL_R1_001.fastq	no	AGENCY OF SCIENCE TECHNOLOGY & RESEARCH	SRA1116043	public	1909FF6BBEE1A992349C63B6FD8CD557	5D27CB638ED0457001857AF7110A5C46
Without viruses	Malassezia globosa	PRJNA658716	SRR12495932	10/11/2020 00:04:20	23/08/2020 03:20:29	8818482	590838294	0	67	236	assembly	https://sra-downloadb.be-md.ncbi.nlm.nih.gov/sos3/sra-pub-zq-22/SRR012/12495/SRR12495932/SRR12495932.lite.1	SRX8987547	AMM220	RNA-Seq	PCR	METATRANSCRIPTOMIC	PAIRED	0	0	ILLUMINA	Illumina HiSeq 3000	SRP278489	PRJNA658716		658716	SRS7241526	SAMN15887427	simple	76773	Malassezia	globosa	AMM220-ACGTCT_S25_ALL_R1_001.fastq	no	AGENCY OF SCIENCE TECHNOLOGY & RESEARCH	SRA1116043	public	BB2F91B1E5D9CCA3DD079FBBF6892E92	D62D94DEDED7396A0E0A5624A8DB839D
Without viruses	Malassezia globosa	PRJNA658716	SRR12495931	11/11/2020 00:04:20	23/08/2020 03:19:53	2795797	187318399	0	67	73	assembly	https://sra-downloadb.be-md.ncbi.nlm.nih.gov/sos3/sra-pub-zq-22/SRR012/12495/SRR12495931/SRR12495931.lite.1	SRX8987548	AMM221	RNA-Seq	PCR	METATRANSCRIPTOMIC	PAIRED	0	0	ILLUMINA	Illumina HiSeq 3000	SRP278489	PRJNA658716		658716	SRS7241460	SAMN15887428	simple	76773	Malassezia	globosa	AMM221-AAGCTC_S40_ALL_R1_001.fastq	no	AGENCY OF SCIENCE TECHNOLOGY & RESEARCH	SRA1116043	public	3474E9B9141E10135DD27A972C30DB53	90CA13F8C88F0045E95E7F229FFC0B3E
Without viruses	Malassezia globosa	PRJNA658716	SRR12495977	12/11/2020 00:04:18	23/08/2020 03:20:54	7840405	721317260	0	92	303	assembly	https://sra-downloadb.be-md.ncbi.nlm.nih.gov/sos3/sra-pub-zq-22/SRR012/12495/SRR12495977/SRR12495977.lite.1	SRX8987502	AMM222	RNA-Seq	PCR	METATRANSCRIPTOMIC	PAIRED	0	0	ILLUMINA	Illumina HiSeq 3000	SRP278489	PRJNA658716		658716	SRS7241431	SAMN15887386	simple	76773	Malassezia	globosa	AMM222_HS004-SR-R00251-CTCTCG_S12_all_R1_001.fastq	no	AGENCY OF SCIENCE TECHNOLOGY & RESEARCH	SRA1116043	public	D3BF5F7D42E7CD5CBAB2500C44E077D3	CF93D779BE6C8E6B2692C694BF046919
Without viruses	Malassezia globosa	PRJNA658716	SRR12495976	13/11/2020 00:04:18	23/08/2020 03:20:34	5405263	497284196	0	92	217	assembly	https://sra-downloadb.be-md.ncbi.nlm.nih.gov/sos3/sra-pub-zq-22/SRR012/12495/SRR12495976/SRR12495976.lite.1	SRX8987503	AMM223	RNA-Seq	PCR	METATRANSCRIPTOMIC	PAIRED	0	0	ILLUMINA	Illumina HiSeq 3000	SRP278489	PRJNA658716		658716	SRS7241430	SAMN15887387	simple	76773	Malassezia	globosa	AMM223_HS004-SR-R00251-TGACAC_S24_all_R1_001.fastq	no	AGENCY OF SCIENCE TECHNOLOGY & RESEARCH	SRA1116043	public	FDF12A32AF9038FE162131BA8300F662	0E02051E4896E93459B8E5F1B5356307
Without viruses	Malassezia globosa	PRJNA658716	SRR12495975	14/11/2020 00:04:18	23/08/2020 03:20:48	6348473	584059516	0	92	186	assembly	https://sra-downloadb.be-md.ncbi.nlm.nih.gov/sos3/sra-pub-zq-22/SRR012/12495/SRR12495975/SRR12495975.lite.1	SRX8987504	AMM224	RNA-Seq	PCR	METATRANSCRIPTOMIC	PAIRED	0	0	ILLUMINA	Illumina HiSeq 3000	SRP278489	PRJNA658716		658716	SRS7241432	SAMN15887388	simple	76773	Malassezia	globosa	AMM224_HS004-SR-R00251-AAGACA_S2_all_R1_001.fastq	no	AGENCY OF SCIENCE TECHNOLOGY & RESEARCH	SRA1116043	public	EE197A85069AEC0305AA47ADDC68D5FE	D3B0C4749925B5B532DDE978965E483D
Without viruses	Malassezia globosa	PRJNA658716	SRR12495974	14/11/2020 00:04:18	23/08/2020 03:20:29	5376183	494608836	0	92	186	assembly	https://sra-downloadb.be-md.ncbi.nlm.nih.gov/sos3/sra-pub-zq-22/SRR012/12495/SRR12495974/SRR12495974.lite.1	SRX8987505	AMM225	RNA-Seq	PCR	METATRANSCRIPTOMIC	PAIRED	0	0	ILLUMINA	Illumina HiSeq 3000	SRP278489	PRJNA658716		658716	SRS7241433	SAMN15887389	simple	76773	Malassezia	globosa	AMM225_HS004-SR-R00251-ACAGAT_S25_all_R1_001.fastq	no	AGENCY OF SCIENCE TECHNOLOGY & RESEARCH	SRA1116043	public	CBFE3420852C5713B22CD38D2824859B	242FB6CE2FD9961CBD05E2978AC24741
Without viruses	Malassezia globosa	PRJNA658716	SRR12495973	14/11/2020 00:04:18	23/08/2020 03:20:39	6653530	612124760	0	92	255	assembly	https://sra-downloadb.be-md.ncbi.nlm.nih.gov/sos3/sra-pub-zq-22/SRR012/12495/SRR12495973/SRR12495973.lite.1	SRX8987506	AMM226	RNA-Seq	PCR	METATRANSCRIPTOMIC	PAIRED	0	0	ILLUMINA	Illumina HiSeq 3000	SRP278489	PRJNA658716		658716	SRS7241513	SAMN15887390	simple	76773	Malassezia	globosa	AMM226_HS004-SR-R00251-TAGGCT_S43_all_R1_001.fastq	no	AGENCY OF SCIENCE TECHNOLOGY & RESEARCH	SRA1116043	public	B6E02EF69B2BB37FE4FF6217CAF8DA04	8DBE39462FA86BC70A8CBDBB829E2D39
Without viruses	Malassezia globosa	PRJNA658716	SRR12495972	14/11/2020 00:04:18	23/08/2020 03:20:36	5895380	542374960	0	92	194	assembly	https://sra-downloadb.be-md.ncbi.nlm.nih.gov/sos3/sra-pub-zq-22/SRR012/12495/SRR12495972/SRR12495972.lite.1	SRX8987507	AMM227	RNA-Seq	PCR	METATRANSCRIPTOMIC	PAIRED	0	0	ILLUMINA	Illumina HiSeq 3000	SRP278489	PRJNA658716		658716	SRS7241434	SAMN15887391	simple	76773	Malassezia	globosa	AMM227_HS004-SR-R00251-CTCCAT_S19_all_R1_001.fastq	no	AGENCY OF SCIENCE TECHNOLOGY & RESEARCH	SRA1116043	public	2CA0766167E13B695829DAE2B78EB3D7	7B986DDB0B82B76C5E1A75CFA309A284
Without viruses	Malassezia globosa	PRJNA658716	SRR12495971	14/11/2020 00:04:18	23/08/2020 03:20:24	6386618	587568856	0	92	258	assembly	https://sra-downloadb.be-md.ncbi.nlm.nih.gov/sos3/sra-pub-zq-22/SRR012/12495/SRR12495971/SRR12495971.lite.1	SRX8987508	AMM228	RNA-Seq	PCR	METATRANSCRIPTOMIC	PAIRED	0	0	ILLUMINA	Illumina HiSeq 3000	SRP278489	PRJNA658716		658716	SRS7241514	SAMN15887392	simple	76773	Malassezia	globosa	AMM228_HS004-SR-R00251-GCATGG_S32_all_R1_001.fastq	no	AGENCY OF SCIENCE TECHNOLOGY & RESEARCH	SRA1116043	public	CCCB362575E6C4E9CDE841BB9B1523EC	086CDC03D138B32A126BA09FCD6FDD42
Without viruses	Malassezia globosa	PRJNA658716	SRR12495969	14/11/2020 00:04:18	23/08/2020 03:20:45	7247473	666767516	0	92	283	assembly	https://sra-downloadb.be-md.ncbi.nlm.nih.gov/sos3/sra-pub-zq-22/SRR012/12495/SRR12495969/SRR12495969.lite.1	SRX8987510	AMM229	RNA-Seq	PCR	METATRANSCRIPTOMIC	PAIRED	0	0	ILLUMINA	Illumina HiSeq 3000	SRP278489	PRJNA658716		658716	SRS7241436	SAMN15887393	simple	76773	Malassezia	globosa	AMM229_HS004-SR-R00251-TCGAGG_S9_all_R1_001.fastq	no	AGENCY OF SCIENCE TECHNOLOGY & RESEARCH	SRA1116043	public	5DA40AF581C74781B2358D8372D030CE	4E5B9E7433D5C45F70402418273324C3
Without viruses	Malassezia globosa	PRJNA658716	SRR12495968	14/11/2020 00:04:18	23/08/2020 03:20:27	6841652	629431984	0	92	236	assembly	https://sra-downloadb.be-md.ncbi.nlm.nih.gov/sos3/sra-pub-zq-22/SRR012/12495/SRR12495968/SRR12495968.lite.1	SRX8987511	AMM230	RNA-Seq	PCR	METATRANSCRIPTOMIC	PAIRED	0	0	ILLUMINA	Illumina HiSeq 3000	SRP278489	PRJNA658716		658716	SRS7241515	SAMN15887394	simple	76773	Malassezia	globosa	AMM230_HS004-SR-R00251-CACTAA_S34_all_R1_001.fastq	no	AGENCY OF SCIENCE TECHNOLOGY & RESEARCH	SRA1116043	public	E76A4CA54AEC6A6E95D47A68B836C90A	2C3CFAC7A90DE0229AC3DFA4C5FE1043
Without viruses	Malassezia globosa	PRJNA658716	SRR12495967	14/11/2020 00:04:18	23/08/2020 03:20:33	5789003	532588276	0	92	220	assembly	https://sra-downloadb.be-md.ncbi.nlm.nih.gov/sos3/sra-pub-zq-22/SRR012/12495/SRR12495967/SRR12495967.lite.1	SRX8987512	AMM231	RNA-Seq	PCR	METATRANSCRIPTOMIC	PAIRED	0	0	ILLUMINA	Illumina HiSeq 3000	SRP278489	PRJNA658716		658716	SRS7241516	SAMN15887395	simple	76773	Malassezia	globosa	AMM231_HS004-SR-R00251-GGTATA_S41_all_R1_001.fastq	no	AGENCY OF SCIENCE TECHNOLOGY & RESEARCH	SRA1116043	public	651C52FF10E45B8B55CED1552D1B1981	5A4874D45D5B5EC8E8D85A70874E4613
Without viruses	Malassezia globosa	PRJNA658716	SRR12495966	14/11/2020 00:04:18	23/08/2020 03:20:35	6060507	557566644	0	92	211	assembly	https://sra-downloadb.be-md.ncbi.nlm.nih.gov/sos3/sra-pub-zq-22/SRR012/12495/SRR12495966/SRR12495966.lite.1	SRX8987513	AMM232	RNA-Seq	PCR	METATRANSCRIPTOMIC	PAIRED	0	0	ILLUMINA	Illumina HiSeq 3000	SRP278489	PRJNA658716		658716	SRS7241517	SAMN15887396	simple	76773	Malassezia	globosa	AMM232_HS004-SR-R00251-CGCCTG_S22_all_R1_001.fastq	no	AGENCY OF SCIENCE TECHNOLOGY & RESEARCH	SRA1116043	public	1470C535475E263B0FA7E436A17F2361	3A0F650C828F1E4AAF8AF62312E596E3
Without viruses	Malassezia globosa	PRJNA658716	SRR12495965	14/11/2020 00:04:18	23/08/2020 03:20:28	7280044	669764048	0	92	297	assembly	https://sra-downloadb.be-md.ncbi.nlm.nih.gov/sos3/sra-pub-zq-22/SRR012/12495/SRR12495965/SRR12495965.lite.1	SRX8987514	AMM233	RNA-Seq	PCR	METATRANSCRIPTOMIC	PAIRED	0	0	ILLUMINA	Illumina HiSeq 3000	SRP278489	PRJNA658716		658716	SRS7241437	SAMN15887397	simple	76773	Malassezia	globosa	AMM233_HS004-SR-R00251-AATGAA_S3_all_R1_001.fastq	no	AGENCY OF SCIENCE TECHNOLOGY & RESEARCH	SRA1116043	public	804D5ACFEB691D50A04815DB6BE5D061	F128869B7723C4B6F4EFAFB1941D8FAE
Without viruses	Malassezia globosa	PRJNA658716	SRR12495964	14/11/2020 00:04:18	23/08/2020 03:19:56	3757279	345669668	0	92	111	assembly	https://sra-downloadb.be-md.ncbi.nlm.nih.gov/sos3/sra-pub-zq-22/SRR012/12495/SRR12495964/SRR12495964.lite.1	SRX8987515	AMM234	RNA-Seq	PCR	METATRANSCRIPTOMIC	PAIRED	0	0	ILLUMINA	Illumina HiSeq 3000	SRP278489	PRJNA658716		658716	SRS7241438	SAMN15887398	simple	76773	Malassezia	globosa	AMM234_HS004-SR-R00251-ACAACG_S10_all_R1_001.fastq	no	AGENCY OF SCIENCE TECHNOLOGY & RESEARCH	SRA1116043	public	B76B774805EE1D75D437C8D43847E263	A88297EA8F941EE6896AA87608BD544F
Without viruses	Malassezia globosa	PRJNA658716	SRR12495963	14/11/2020 00:04:18	23/08/2020 03:20:39	8160466	750762872	0	92	277	assembly	https://sra-downloadb.be-md.ncbi.nlm.nih.gov/sos3/sra-pub-zq-22/SRR012/12495/SRR12495963/SRR12495963.lite.1	SRX8987516	AMM237	RNA-Seq	PCR	METATRANSCRIPTOMIC	PAIRED	0	0	ILLUMINA	Illumina HiSeq 3000	SRP278489	PRJNA658716		658716	SRS7241439	SAMN15887399	simple	76773	Malassezia	globosa	AMM237_HS004-SR-R00251-TTCCGC_S42_all_R1_001.fastq	no	AGENCY OF SCIENCE TECHNOLOGY & RESEARCH	SRA1116043	public	75962E491247B2330A683DA4876E42AC	0C3E764EEB18F9CFAB57CA28A04E12FD
Without viruses	Malassezia globosa	PRJNA658716	SRR12495962	14/11/2020 00:04:18	23/08/2020 03:20:26	5442916	500748272	0	92	209	assembly	https://sra-downloadb.be-md.ncbi.nlm.nih.gov/sos3/sra-pub-zq-22/SRR012/12495/SRR12495962/SRR12495962.lite.1	SRX8987517	AMM238	RNA-Seq	PCR	METATRANSCRIPTOMIC	PAIRED	0	0	ILLUMINA	Illumina HiSeq 3000	SRP278489	PRJNA658716		658716	SRS7241518	SAMN15887400	simple	76773	Malassezia	globosa	AMM238_HS004-SR-R00251-GAAGTG_S27_all_R1_001.fastq	no	AGENCY OF SCIENCE TECHNOLOGY & RESEARCH	SRA1116043	public	1EFF8CD175E316815297FF82CB61C980	BD37D9A4F04DF8E6EE3B26B2FFB957BA
Without viruses	Malassezia globosa	PRJNA658716	SRR12495961	14/11/2020 00:04:18	23/08/2020 03:20:27	6296197	579250124	0	92	226	assembly	https://sra-downloadb.be-md.ncbi.nlm.nih.gov/sos3/sra-pub-zq-22/SRR012/12495/SRR12495961/SRR12495961.lite.1	SRX8987518	AMM239	RNA-Seq	PCR	METATRANSCRIPTOMIC	PAIRED	0	0	ILLUMINA	Illumina HiSeq 3000	SRP278489	PRJNA658716		658716	SRS7241440	SAMN15887401	simple	76773	Malassezia	globosa	AMM239_HS004-SR-R00251-CAATGC_S37_all_R1_001.fastq	no	AGENCY OF SCIENCE TECHNOLOGY & RESEARCH	SRA1116043	public	BE20EADB49E1740549DDBB34E9BAA0BE	60AA3FF9B3B3317B31EEAA7FADFD0F71
Without viruses	Malassezia globosa	PRJNA658716	SRR12495957	14/11/2020 00:04:18	23/08/2020 03:20:19	5283818	486111256	0	92	155	assembly	https://sra-downloadb.be-md.ncbi.nlm.nih.gov/sos3/sra-pub-zq-24/SRR012/12495/SRR12495957/SRR12495957.lite.1	SRX8987522	AMM242	RNA-Seq	PCR	METATRANSCRIPTOMIC	PAIRED	0	0	ILLUMINA	Illumina HiSeq 3000	SRP278489	PRJNA658716		658716	SRS7241442	SAMN15887404	simple	76773	Malassezia	globosa	AMM242_HS004-SR-R00251-TCGTTC_S31_all_R1_001.fastq	no	AGENCY OF SCIENCE TECHNOLOGY & RESEARCH	SRA1116043	public	A1FA685B7BDB933C9545E53FA3F08BA9	97C4D7A09FDBE76AFB56C8F3A47CB3A5
Without viruses	Malassezia globosa	PRJNA658716	SRR12495956	29/11/2020 00:04:19	23/08/2020 03:20:24	5835873	536900316	0	92	224	assembly	https://sra-downloadb.be-md.ncbi.nlm.nih.gov/sos3/sra-pub-zq-22/SRR012/12495/SRR12495956/SRR12495956.lite.1	SRX8987523	AMM243	RNA-Seq	PCR	METATRANSCRIPTOMIC	PAIRED	0	0	ILLUMINA	Illumina HiSeq 3000	SRP278489	PRJNA658716		658716	SRS7241443	SAMN15887405	simple	76773	Malassezia	globosa	AMM243_HS004-SR-R00251-CCAATT_S13_all_R1_001.fastq	no	AGENCY OF SCIENCE TECHNOLOGY & RESEARCH	SRA1116043	public	E070623D3085C178677F8FB005F4D023	A854EE3D52ED07F0CD0AF6A87A5FBADB
Without viruses	Malassezia globosa	PRJNA658716	SRR12495955	29/11/2020 00:04:19	23/08/2020 03:19:51	2132802	196217784	0	92	70	assembly	https://sra-downloadb.be-md.ncbi.nlm.nih.gov/sos3/sra-pub-zq-22/SRR012/12495/SRR12495955/SRR12495955.lite.1	SRX8987524	AMM244	RNA-Seq	PCR	METATRANSCRIPTOMIC	PAIRED	0	0	ILLUMINA	Illumina HiSeq 3000	SRP278489	PRJNA658716		658716	SRS7241444	SAMN15887406	simple	76773	Malassezia	globosa	AMM244_HS004-SR-R00251-AGTTGA_S16_all_R1_001.fastq	no	AGENCY OF SCIENCE TECHNOLOGY & RESEARCH	SRA1116043	public	7060DF790ADE847ACDC7BAF79564A8B2	D37AC0E828B94343C2B91CB7A0DEAC01
Without viruses	Malassezia globosa	PRJNA658716	SRR12495954	29/11/2020 00:04:19	23/08/2020 03:19:50	2090414	192318088	0	92	63	assembly	https://sra-downloadb.be-md.ncbi.nlm.nih.gov/sos3/sra-pub-zq-22/SRR012/12495/SRR12495954/SRR12495954.lite.1	SRX8987525	AMM245	RNA-Seq	PCR	METATRANSCRIPTOMIC	PAIRED	0	0	ILLUMINA	Illumina HiSeq 3000	SRP278489	PRJNA658716		658716	SRS7241445	SAMN15887407	simple	76773	Malassezia	globosa	AMM245_HS004-SR-R00251-AACCGA_S33_all_R1_001.fastq	no	AGENCY OF SCIENCE TECHNOLOGY & RESEARCH	SRA1116043	public	B9894B62D9C42D325D2088A9C3225F5B	34C339BC45CA647EF64CCC00FA22DA51
Without viruses	Malassezia globosa	PRJNA658716	SRR12495953	29/11/2020 00:04:19	23/08/2020 03:19:47	1734147	159541524	0	92	56	assembly	https://sra-downloadb.be-md.ncbi.nlm.nih.gov/sos3/sra-pub-zq-22/SRR012/12495/SRR12495953/SRR12495953.lite.1	SRX8987526	AMM246	RNA-Seq	PCR	METATRANSCRIPTOMIC	PAIRED	0	0	ILLUMINA	Illumina HiSeq 3000	SRP278489	PRJNA658716		658716	SRS7241521	SAMN15887408	simple	76773	Malassezia	globosa	AMM246_HS004-SR-R00251-CAGATG_S7_all_R1_001.fastq	no	AGENCY OF SCIENCE TECHNOLOGY & RESEARCH	SRA1116043	public	76531E36A01A622BE98ACB9926BF873F	38650CD5527BCD841FB242025E4F18E8
Without viruses	Malassezia globosa	PRJNA658716	SRR12495952	29/11/2020 00:04:19	23/08/2020 03:20:11	6309252	580451184	0	92	206	assembly	https://sra-downloadb.be-md.ncbi.nlm.nih.gov/sos3/sra-pub-zq-24/SRR012/12495/SRR12495952/SRR12495952.lite.1	SRX8987527	AMM247	RNA-Seq	PCR	METATRANSCRIPTOMIC	PAIRED	0	0	ILLUMINA	Illumina HiSeq 3000	SRP278489	PRJNA658716		658716	SRS7241520	SAMN15887409	simple	76773	Malassezia	globosa	AMM247_HS004-SR-R00251-GACATC_S21_all_R1_001.fastq	no	AGENCY OF SCIENCE TECHNOLOGY & RESEARCH	SRA1116043	public	4916FE4D7CB8628107F75A38DC01CBDF	E53D284CF6415BBEE99AF2382C5FF233
Without viruses	Malassezia globosa	PRJNA658716	SRR12495951	29/11/2020 00:04:19	23/08/2020 03:20:35	7917755	728433460	0	92	246	assembly	https://sra-downloadb.be-md.ncbi.nlm.nih.gov/sos3/sra-pub-zq-22/SRR012/12495/SRR12495951/SRR12495951.lite.1	SRX8987528	AMM248	RNA-Seq	PCR	METATRANSCRIPTOMIC	PAIRED	0	0	ILLUMINA	Illumina HiSeq 3000	SRP278489	PRJNA658716		658716	SRS7241447	SAMN15887410	simple	76773	Malassezia	globosa	AMM248_HS004-SR-R00251-CGATCT_S28_all_R1_001.fastq	no	AGENCY OF SCIENCE TECHNOLOGY & RESEARCH	SRA1116043	public	03FBDEE9E5906108F6CB6A35885AE142	CD84261D5E37C0109414065139F2530A
Without viruses	Malassezia globosa	PRJNA658716	SRR12495950	29/11/2020 00:04:19	23/08/2020 03:20:24	6312794	580777048	0	92	226	assembly	https://sra-downloadb.be-md.ncbi.nlm.nih.gov/sos3/sra-pub-zq-22/SRR012/12495/SRR12495950/SRR12495950.lite.1	SRX8987529	AMM249	RNA-Seq	PCR	METATRANSCRIPTOMIC	PAIRED	0	0	ILLUMINA	Illumina HiSeq 3000	SRP278489	PRJNA658716		658716	SRS7241446	SAMN15887411	simple	76773	Malassezia	globosa	AMM249_HS004-SR-R00251-CGTCGC_S15_all_R1_001.fastq	no	AGENCY OF SCIENCE TECHNOLOGY & RESEARCH	SRA1116043	public	2F11971D5E054139B9AA329382CCCFC4	3353D740621F486BC399EE62BE40AD1D
Without viruses	Malassezia globosa	PRJNA658716	SRR12495949	29/11/2020 00:04:19	23/08/2020 03:20:16	4631286	426078312	0	92	176	assembly	https://sra-downloadb.be-md.ncbi.nlm.nih.gov/sos3/sra-pub-zq-24/SRR012/12495/SRR12495949/SRR12495949.lite.1	SRX8987530	AMM250	RNA-Seq	PCR	METATRANSCRIPTOMIC	PAIRED	0	0	ILLUMINA	Illumina HiSeq 3000	SRP278489	PRJNA658716		658716	SRS7241448	SAMN15887412	simple	76773	Malassezia	globosa	AMM250_HS004-SR-R00251-ATGGCG_S26_all_R1_001.fastq	no	AGENCY OF SCIENCE TECHNOLOGY & RESEARCH	SRA1116043	public	817022A05D3511C41B4C7EC94CF83224	00B85090F7DB4BF2D983B9F360C775F7
Without viruses	Malassezia globosa	PRJNA658716	SRR12495947	29/11/2020 00:04:19	23/08/2020 03:20:17	6765345	622411740	0	92	270	assembly	https://sra-downloadb.be-md.ncbi.nlm.nih.gov/sos3/sra-pub-zq-24/SRR012/12495/SRR12495947/SRR12495947.lite.1	SRX8987532	AMM251	RNA-Seq	PCR	METATRANSCRIPTOMIC	PAIRED	0	0	ILLUMINA	Illumina HiSeq 3000	SRP278489	PRJNA658716		658716	SRS7241450	SAMN15887413	simple	76773	Malassezia	globosa	AMM251_HS004-SR-R00251-ATTGGT_S36_all_R1_001.fastq	no	AGENCY OF SCIENCE TECHNOLOGY & RESEARCH	SRA1116043	public	398E3A3753E9C9116A2AAA42A5CEA924	D48A949D34889BB6C6569DCA3D73F484
Without viruses	Malassezia globosa	PRJNA658716	SRR12495946	29/11/2020 00:04:19	23/08/2020 03:20:19	7256427	667591284	0	92	312	assembly	https://sra-downloadb.be-md.ncbi.nlm.nih.gov/sos3/sra-pub-zq-24/SRR012/12495/SRR12495946/SRR12495946.lite.1	SRX8987533	AMM252	RNA-Seq	PCR	METATRANSCRIPTOMIC	PAIRED	0	0	ILLUMINA	Illumina HiSeq 3000	SRP278489	PRJNA658716		658716	SRS7241523	SAMN15887414	simple	76773	Malassezia	globosa	AMM252_HS004-SR-R00251-GCCACA_S5_all_R1_001.fastq	no	AGENCY OF SCIENCE TECHNOLOGY & RESEARCH	SRA1116043	public	0CF781FEBC9892D4D676455BE560EF29	D757A48B4693CB53D67AA52115B6226C
Without viruses	Malassezia globosa	PRJNA658716	SRR12495945	29/11/2020 00:04:19	23/08/2020 03:20:03	3565681	328042652	0	92	122	assembly	https://sra-downloadb.be-md.ncbi.nlm.nih.gov/sos3/sra-pub-zq-22/SRR012/12495/SRR12495945/SRR12495945.lite.1	SRX8987534	AMM253	RNA-Seq	PCR	METATRANSCRIPTOMIC	PAIRED	0	0	ILLUMINA	Illumina HiSeq 3000	SRP278489	PRJNA658716		658716	SRS7241449	SAMN15887415	simple	76773	Malassezia	globosa	AMM253_HS004-SR-R00251-CATCTA_S29_all_R1_001.fastq	no	AGENCY OF SCIENCE TECHNOLOGY & RESEARCH	SRA1116043	public	6D8510F05CE7087A2BDBD17F150860A8	93875001F0DC3555163274C00B37975D
Without viruses	Malassezia globosa	PRJNA658716	SRR12495944	29/11/2020 00:04:19	23/08/2020 03:20:43	8261822	760087624	0	92	327	assembly	https://sra-downloadb.be-md.ncbi.nlm.nih.gov/sos3/sra-pub-zq-22/SRR012/12495/SRR12495944/SRR12495944.lite.1	SRX8987535	AMM254	RNA-Seq	PCR	METATRANSCRIPTOMIC	PAIRED	0	0	ILLUMINA	Illumina HiSeq 3000	SRP278489	PRJNA658716		658716	SRS7241524	SAMN15887416	simple	76773	Malassezia	globosa	AMM254_HS004-SR-R00251-ACTCTT_S35_all_R1_001.fastq	no	AGENCY OF SCIENCE TECHNOLOGY & RESEARCH	SRA1116043	public	BF0157651BE40B708E5CC9C1D9ECB3D3	4BC8BD8E7119CED1DB5031A370DC1361
Without viruses	Malassezia globosa	PRJNA658716	SRR12495943	29/11/2020 00:04:19	23/08/2020 03:20:44	8667993	797455356	0	92	322	assembly	https://sra-downloadb.be-md.ncbi.nlm.nih.gov/sos3/sra-pub-zq-22/SRR012/12495/SRR12495943/SRR12495943.lite.1	SRX8987536	AMM257	RNA-Seq	PCR	METATRANSCRIPTOMIC	PAIRED	0	0	ILLUMINA	Illumina HiSeq 3000	SRP278489	PRJNA658716		658716	SRS7241451	SAMN15887417	simple	76773	Malassezia	globosa	AMM257_HS004-SR-R00251-CTCATA_S39_all_R1_001.fastq	no	AGENCY OF SCIENCE TECHNOLOGY & RESEARCH	SRA1116043	public	6C434D277282DF3027D060E4F2263333	DA82CB7DB056987098E6C553C58CA460
Without viruses	Malassezia globosa	PRJNA658716	SRR12495942	29/11/2020 00:04:19	23/08/2020 03:20:30	9366359	861705028	0	92	397	assembly	https://sra-downloadb.be-md.ncbi.nlm.nih.gov/sos3/sra-pub-zq-22/SRR012/12495/SRR12495942/SRR12495942.lite.1	SRX8987537	AMM258	RNA-Seq	PCR	METATRANSCRIPTOMIC	PAIRED	0	0	ILLUMINA	Illumina HiSeq 3000	SRP278489	PRJNA658716		658716	SRS7241452	SAMN15887418	simple	76773	Malassezia	globosa	AMM258_HS004-SR-R00251-CCGACC_S23_all_R1_001.fastq	no	AGENCY OF SCIENCE TECHNOLOGY & RESEARCH	SRA1116043	public	D6F8EFC090B32FC60C0C7D16FA414EE8	569498B0497B5EF5DCCB604B788FBEFD
Without viruses	Malassezia globosa	PRJNA658716	SRR12495941	29/11/2020 00:04:19	23/08/2020 03:19:45	1911675	175874100	0	92	78	assembly	https://sra-downloadb.be-md.ncbi.nlm.nih.gov/sos3/sra-pub-zq-22/SRR012/12495/SRR12495941/SRR12495941.lite.1	SRX8987538	AMM263	RNA-Seq	PCR	METATRANSCRIPTOMIC	PAIRED	0	0	ILLUMINA	Illumina HiSeq 3000	SRP278489	PRJNA658716		658716	SRS7241453	SAMN15887419	simple	76773	Malassezia	globosa	AMM263_HS004-SR-R00251-CCTGCT_S40_all_R1_001.fastq	no	AGENCY OF SCIENCE TECHNOLOGY & RESEARCH	SRA1116043	public	7CCF3D6DDEDB7DD6E77DBFB0C5AF1640	24583FD0095D77F833590B1EE6AEA106
Without viruses	Malassezia globosa	PRJNA658716	SRR12495940	29/11/2020 00:04:19	23/08/2020 03:20:35	7262190	668121480	0	92	295	assembly	https://sra-downloadb.be-md.ncbi.nlm.nih.gov/sos3/sra-pub-zq-22/SRR012/12495/SRR12495940/SRR12495940.lite.1	SRX8987539	AMM264	RNA-Seq	PCR	METATRANSCRIPTOMIC	PAIRED	0	0	ILLUMINA	Illumina HiSeq 3000	SRP278489	PRJNA658716		658716	SRS7241454	SAMN15887420	simple	76773	Malassezia	globosa	AMM264_HS004-SR-R00251-GCGCTG_S11_all_R1_001.fastq	no	AGENCY OF SCIENCE TECHNOLOGY & RESEARCH	SRA1116043	public	9F4C863E8CA9D2B456ED728BED6C5525	90DA92E8A52A8525029EECE3BF402511
Without viruses	Malassezia globosa	PRJNA658716	SRR12496012	15/12/2020 00:04:16	23/08/2020 03:21:17	7994955	735535860	0	92	298	assembly	https://sra-downloadb.be-md.ncbi.nlm.nih.gov/sos3/sra-pub-zq-22/SRR012/12496/SRR12496012/SRR12496012.lite.1	SRX8987468	AMM265	RNA-Seq	PCR	METATRANSCRIPTOMIC	PAIRED	0	0	ILLUMINA	Illumina HiSeq 3000	SRP278489	PRJNA658716		658716	SRS7241500	SAMN15887437	simple	76773	Malassezia	globosa	AMM265_HS004-SR-R00251-GATCAC_S6_L004_R1_001.fastq	no	AGENCY OF SCIENCE TECHNOLOGY & RESEARCH	SRA1116043	public	1281094D3FFF2D87FF7299362A407DB0	BA1F9831A4EA1B17A20B58E7791A701F
Without viruses	Malassezia globosa	PRJNA658716	SRR12496011	15/12/2020 00:04:16	23/08/2020 03:21:21	8235857	757698844	0	92	352	assembly	https://sra-downloadb.be-md.ncbi.nlm.nih.gov/sos3/sra-pub-zq-24/SRR012/12496/SRR12496011/SRR12496011.lite.1	SRX8987469	AMM266	RNA-Seq	PCR	METATRANSCRIPTOMIC	PAIRED	0	0	ILLUMINA	Illumina HiSeq 3000	SRP278489	PRJNA658716		658716	SRS7241499	SAMN15887438	simple	76773	Malassezia	globosa	AMM266_HS004-SR-R00251-TGCACG_S25_L004_R1_001.fastq	no	AGENCY OF SCIENCE TECHNOLOGY & RESEARCH	SRA1116043	public	3220B455113F7822002EDDB35F2B789D	35D9F215C0BBE7101BF8117A79770F39
Without viruses	Malassezia globosa	PRJNA658716	SRR12496010	15/12/2020 00:04:16	23/08/2020 03:21:18	6976728	641858976	0	92	263	assembly	https://sra-downloadb.be-md.ncbi.nlm.nih.gov/sos3/sra-pub-zq-22/SRR012/12496/SRR12496010/SRR12496010.lite.1	SRX8987470	AMM269	RNA-Seq	PCR	METATRANSCRIPTOMIC	PAIRED	0	0	ILLUMINA	Illumina HiSeq 3000	SRP278489	PRJNA658716		658716	SRS7241501	SAMN15887439	simple	76773	Malassezia	globosa	AMM269_HS004-SR-R00251-CTAGTC_S28_L004_R1_001.fastq	no	AGENCY OF SCIENCE TECHNOLOGY & RESEARCH	SRA1116043	public	465A7C9C3D7F34207E5E7A6B653274FD	92A402D35980FEC9519FF19FE2A02EAA
Without viruses	Malassezia globosa	PRJNA658716	SRR12496009	15/12/2020 00:04:16	23/08/2020 03:21:11	9867392	907800064	0	92	417	assembly	https://sra-downloadb.be-md.ncbi.nlm.nih.gov/sos3/sra-pub-zq-22/SRR012/12496/SRR12496009/SRR12496009.lite.1	SRX8987471	AMM270	RNA-Seq	PCR	METATRANSCRIPTOMIC	PAIRED	0	0	ILLUMINA	Illumina HiSeq 3000	SRP278489	PRJNA658716		658716	SRS7241502	SAMN15887440	simple	76773	Malassezia	globosa	AMM270_HS004-SR-R00251-TGTGCA_S10_L004_R1_001.fastq	no	AGENCY OF SCIENCE TECHNOLOGY & RESEARCH	SRA1116043	public	C9F3F1FF1BC60B4AAA0C82025D1EEC2E	2678AA08CC13D902238CD821904A4F89
Without viruses	Malassezia globosa	PRJNA658716	SRR12496008	19/12/2020 00:04:17	23/08/2020 03:21:10	7837092	721012464	0	92	309	assembly	https://sra-downloadb.be-md.ncbi.nlm.nih.gov/sos3/sra-pub-zq-22/SRR012/12496/SRR12496008/SRR12496008.lite.1	SRX8987472	AMM271	RNA-Seq	PCR	METATRANSCRIPTOMIC	PAIRED	0	0	ILLUMINA	Illumina HiSeq 3000	SRP278489	PRJNA658716		658716	SRS7241411	SAMN15887441	simple	76773	Malassezia	globosa	AMM271_HS004-SR-R00251-GCAGCC_S20_L004_R1_001.fastq	no	AGENCY OF SCIENCE TECHNOLOGY & RESEARCH	SRA1116043	public	1D6EF3A3C863BBB38746079CDCF5F412	6E29BA8A5093D3BF083C57FD4C73D4AA
Without viruses	Malassezia globosa	PRJNA658716	SRR12496006	20/12/2020 00:04:17	23/08/2020 03:20:44	5975648	549759616	0	92	230	assembly	https://sra-downloadb.be-md.ncbi.nlm.nih.gov/sos3/sra-pub-zq-22/SRR012/12496/SRR12496006/SRR12496006.lite.1	SRX8987473	AMM272	RNA-Seq	PCR	METATRANSCRIPTOMIC	PAIRED	0	0	ILLUMINA	Illumina HiSeq 3000	SRP278489	PRJNA658716		658716	SRS7241412	SAMN15887442	simple	76773	Malassezia	globosa	AMM272_HS004-SR-R00251-AGAATC_S23_L004_R1_001.fastq	no	AGENCY OF SCIENCE TECHNOLOGY & RESEARCH	SRA1116043	public	2809E4AE8D82B5C5A213226CAEC1C6FD	FA68C95094AEB755C86742FA82D1B7D2
Without viruses	Malassezia globosa	PRJNA658716	SRR12496038	21/12/2020 00:04:15	23/08/2020 03:21:34	8709869	801307948	0	92	197	assembly	https://sra-downloadb.be-md.ncbi.nlm.nih.gov/sos3/sra-pub-zq-22/SRR012/12496/SRR12496038/SRR12496038.lite.1	SRX8987442	AMM275	RNA-Seq	PCR	METATRANSCRIPTOMIC	PAIRED	0	0	ILLUMINA	Illumina HiSeq 3000	SRP278489	PRJNA658716		658716	SRS7241395	SAMN15887472	simple	76773	Malassezia	globosa	AMM275_HS004-SR-R00251-TCAGGA_S31_L004_R1_001.fastq	no	AGENCY OF SCIENCE TECHNOLOGY & RESEARCH	SRA1116043	public	A2461D9F689826CC7667C6FE1BEAA1EE	D6364E50FFACA5EBF3D1B27B4EB80F58
Without viruses	Malassezia globosa	PRJNA658716	SRR12496035	22/12/2020 00:04:15	23/08/2020 03:21:27	7320394	673476248	0	92	166	assembly	https://sra-downloadb.be-md.ncbi.nlm.nih.gov/sos3/sra-pub-zq-22/SRR012/12496/SRR12496035/SRR12496035.lite.1	SRX8987445	AMM277	RNA-Seq	PCR	METATRANSCRIPTOMIC	PAIRED	0	0	ILLUMINA	Illumina HiSeq 3000	SRP278489	PRJNA658716		658716	SRS7241398	SAMN15887474	simple	76773	Malassezia	globosa	AMM277_HS004-SR-R00251-TTAACT_S3_L004_R1_001.fastq	no	AGENCY OF SCIENCE TECHNOLOGY & RESEARCH	SRA1116043	public	2AB78E8636C4BC2959FE8B731901E2C7	0B62C10C2DE5CCBB4EF091D422AC3A40
Without viruses	Malassezia globosa	PRJNA658716	SRR12496066	23/12/2020 00:04:14	23/08/2020 03:21:23	6462579	594557268	0	92	196	assembly	https://sra-downloadb.be-md.ncbi.nlm.nih.gov/sos3/sra-pub-zq-22/SRR012/12496/SRR12496066/SRR12496066.lite.1	SRX8987414	AMM281	RNA-Seq	PCR	METATRANSCRIPTOMIC	PAIRED	0	0	ILLUMINA	Illumina HiSeq 3000	SRP278489	PRJNA658716		658716	SRS7241378	SAMN15887446	simple	76773	Malassezia	globosa	AMM281_HS004-SR-R00251-GGCTGC_S8_L004_R1_001.fastq	no	AGENCY OF SCIENCE TECHNOLOGY & RESEARCH	SRA1116043	public	1A840481E5F2F1C4AE48E4639C6A13D2	B843AACBE8E6BDEBAD742A57573776B0
Without viruses	Malassezia globosa	PRJNA658716	SRR12496065	23/12/2020 00:04:14	23/08/2020 03:21:44	9775803	899373876	0	92	343	assembly	https://sra-downloadb.be-md.ncbi.nlm.nih.gov/sos3/sra-pub-zq-24/SRR012/12496/SRR12496065/SRR12496065.lite.1	SRX8987415	AMM282	RNA-Seq	PCR	METATRANSCRIPTOMIC	PAIRED	0	0	ILLUMINA	Illumina HiSeq 3000	SRP278489	PRJNA658716		658716	SRS7241379	SAMN15887447	simple	76773	Malassezia	globosa	AMM282_HS004-SR-R00251-TACCTT_S27_L004_R1_001.fastq	no	AGENCY OF SCIENCE TECHNOLOGY & RESEARCH	SRA1116043	public	B9B4E3C947E11E28D8580E8CE5F9A82C	C55B162668296AB91403734B969AF117
Without viruses	Malassezia globosa	PRJNA658716	SRR12496064	23/12/2020 00:04:14	23/08/2020 03:21:09	5502384	506219328	0	92	160	assembly	https://sra-downloadb.be-md.ncbi.nlm.nih.gov/sos3/sra-pub-zq-24/SRR012/12496/SRR12496064/SRR12496064.lite.1	SRX8987416	AMM284	RNA-Seq	PCR	METATRANSCRIPTOMIC	PAIRED	0	0	ILLUMINA	Illumina HiSeq 3000	SRP278489	PRJNA658716		658716	SRS7241478	SAMN15887448	simple	76773	Malassezia	globosa	AMM284_HS004-SR-R00251-GTCAGG_S16_L004_R1_001.fastq	no	AGENCY OF SCIENCE TECHNOLOGY & RESEARCH	SRA1116043	public	DE323B085D6249921BB5A9FC3159BE93	1AED2F2AEB3E9F9BE69411BED3D2A425
Without viruses	Malassezia globosa	PRJNA658716	SRR12496063	23/12/2020 00:04:14	23/08/2020 03:21:45	8564804	787961968	0	92	356	assembly	https://sra-downloadb.be-md.ncbi.nlm.nih.gov/sos3/sra-pub-zq-22/SRR012/12496/SRR12496063/SRR12496063.lite.1	SRX8987417	AMM285	RNA-Seq	PCR	METATRANSCRIPTOMIC	PAIRED	0	0	ILLUMINA	Illumina HiSeq 3000	SRP278489	PRJNA658716		658716	SRS7241381	SAMN15887449	simple	76773	Malassezia	globosa	AMM285_HS004-SR-R00251-ATACTG_S11_L004_R1_001.fastq	no	AGENCY OF SCIENCE TECHNOLOGY & RESEARCH	SRA1116043	public	80E146B3408EE95EB9DEAD8CCD5F4DC3	BC036AB9BAB70BF05CA18E1C0BB49D06
Without viruses	Malassezia globosa	PRJNA658716	SRR12496061	23/12/2020 00:04:14	23/08/2020 03:21:35	10411782	957883944	0	92	455	assembly	https://sra-downloadb.be-md.ncbi.nlm.nih.gov/sos3/sra-pub-zq-22/SRR012/12496/SRR12496061/SRR12496061.lite.1	SRX8987419	AMM287	RNA-Seq	PCR	METATRANSCRIPTOMIC	PAIRED	0	0	ILLUMINA	Illumina HiSeq 3000	SRP278489	PRJNA658716		658716	SRS7241480	SAMN15887451	simple	76773	Malassezia	globosa	AMM287_HS004-SR-R00251-GAGTCC_S17_L004_R1_001.fastq	no	AGENCY OF SCIENCE TECHNOLOGY & RESEARCH	SRA1116043	public	E4B6E6C74BCBC8C00D16A2E47B83DB17	95E328571AAF63DD004335EEAB7AFF3C
Without viruses	Malassezia globosa	PRJNA658716	SRR12496060	23/12/2020 00:04:19	23/08/2020 03:21:20	6535481	601264252	0	92	243	assembly	https://sra-downloadb.be-md.ncbi.nlm.nih.gov/sos3/sra-pub-zq-22/SRR012/12496/SRR12496060/SRR12496060.lite.1	SRX8987420	AMM288	RNA-Seq	PCR	METATRANSCRIPTOMIC	PAIRED	0	0	ILLUMINA	Illumina HiSeq 3000	SRP278489	PRJNA658716		658716	SRS7241382	SAMN15887452	simple	76773	Malassezia	globosa	AMM288_HS004-SR-R00251-GGAGGT_S32_L004_R1_001.fastq	no	AGENCY OF SCIENCE TECHNOLOGY & RESEARCH	SRA1116043	public	CA70BC30A6E531D51848F3A9E4F85611	31DFABDF8FCAAB2CF472F31BF96238E3
Without viruses	Malassezia globosa	PRJNA658716	SRR12496058	23/12/2020 00:04:24	23/08/2020 03:22:44	9404341	865199372	0	92	392	assembly	https://sra-downloadb.be-md.ncbi.nlm.nih.gov/sos3/sra-pub-zq-22/SRR012/12496/SRR12496058/SRR12496058.lite.1	SRX8987422	AMM289	RNA-Seq	PCR	METATRANSCRIPTOMIC	PAIRED	0	0	ILLUMINA	Illumina HiSeq 3000	SRP278489	PRJNA658716		658716	SRS7241481	SAMN15887453	simple	76773	Malassezia	globosa	AMM289_HS004-SR-R00251-CACACT_S13_L004_R1_001.fastq	no	AGENCY OF SCIENCE TECHNOLOGY & RESEARCH	SRA1116043	public	625E10D74295BDF455412FFE04B252A3	C0813240E7E346DA3622D16FCB1E93C6
Without viruses	Malassezia globosa	PRJNA658716	SRR12496057	23/12/2020 00:04:24	23/08/2020 03:21:23	8234806	757602152	0	92	346	assembly	https://sra-downloadb.be-md.ncbi.nlm.nih.gov/sos3/sra-pub-zq-24/SRR012/12496/SRR12496057/SRR12496057.lite.1	SRX8987423	AMM290	RNA-Seq	PCR	METATRANSCRIPTOMIC	PAIRED	0	0	ILLUMINA	Illumina HiSeq 3000	SRP278489	PRJNA658716		658716	SRS7241384	SAMN15887454	simple	76773	Malassezia	globosa	AMM290_HS004-SR-R00251-CCGCAA_S15_L004_R1_001.fastq	no	AGENCY OF SCIENCE TECHNOLOGY & RESEARCH	SRA1116043	public	DA810B6CA5E1CC14B59FBEF4DBC1CB71	3C62265E970E6A639AF5FF7F21C414DC
Without viruses	Malassezia globosa	PRJNA658716	SRR12496055	23/12/2020 00:04:24	23/08/2020 03:21:39	11684213	1074947596	0	92	466	assembly	https://sra-downloadb.be-md.ncbi.nlm.nih.gov/sos3/sra-pub-zq-24/SRR012/12496/SRR12496055/SRR12496055.lite.1	SRX8987425	AMM292	RNA-Seq	PCR	METATRANSCRIPTOMIC	PAIRED	0	0	ILLUMINA	Illumina HiSeq 3000	SRP278489	PRJNA658716		658716	SRS7241385	SAMN15887456	simple	76773	Malassezia	globosa	AMM292_HS004-SR-R00251-AACGCC_S5_L004_R1_001.fastq	no	AGENCY OF SCIENCE TECHNOLOGY & RESEARCH	SRA1116043	public	170CA9FA277C79BE4D9A7C76110F651B	FBB1D596A7E37D2783522EB628E0B8EB
Without viruses	Malassezia globosa	PRJNA658716	SRR12496054	23/12/2020 00:04:24	23/08/2020 03:21:41	9376375	862626500	0	92	390	assembly	https://sra-downloadb.be-md.ncbi.nlm.nih.gov/sos3/sra-pub-zq-22/SRR012/12496/SRR12496054/SRR12496054.lite.1	SRX8987426	AMM296	RNA-Seq	PCR	METATRANSCRIPTOMIC	PAIRED	0	0	ILLUMINA	Illumina HiSeq 3000	SRP278489	PRJNA658716		658716	SRS7241386	SAMN15887457	simple	76773	Malassezia	globosa	AMM296_HS004-SR-R00251-TGGATT_S19_L004_R1_001.fastq	no	AGENCY OF SCIENCE TECHNOLOGY & RESEARCH	SRA1116043	public	0960D27CA6A61C0EA818A11FBE0CB369	62CB40622AE3B065FC44ED4E60C28C9B
Without viruses	Malassezia globosa	PRJNA658716	SRR12495929	02/01/2021 00:04:20	23/08/2020 03:19:55	4524437	303137279	0	67	112	assembly	https://sra-downloadb.be-md.ncbi.nlm.nih.gov/sos3/sra-pub-zq-22/SRR012/12495/SRR12495929/SRR12495929.lite.1	SRX8987550	AOM021	RNA-Seq	PCR	METATRANSCRIPTOMIC	PAIRED	0	0	ILLUMINA	Illumina HiSeq 3000	SRP278489	PRJNA658716		658716	SRS7241461	SAMN15887430	simple	76773	Malassezia	globosa	AOM021-CATCTA_S34_all_R1_001.fastq	no	AGENCY OF SCIENCE TECHNOLOGY & RESEARCH	SRA1116043	public	0D07BBB2D3CDFF23DF8FA327C6D117F7	9BC97183ABE06C3A0D0F2ACD501B192D
Without viruses	Malassezia globosa	PRJNA658716	SRR12495928	'02/01/2021 00:04:20	23/08/2020 03:19:55	3189503	213696701	0	67	85	assembly	https://sra-downloadb.be-md.ncbi.nlm.nih.gov/sos3/sra-pub-zq-22/SRR012/12495/SRR12495928/SRR12495928.lite.1	SRX8987551	AOM022	RNA-Seq	PCR	METATRANSCRIPTOMIC	PAIRED	0	0	ILLUMINA	Illumina HiSeq 3000	SRP278489	PRJNA658716		658716	SRS7241554	SAMN15887431	simple	76773	Malassezia	globosa	AOM022-AACAAG_S38_all_R1_001.fastq	no	AGENCY OF SCIENCE TECHNOLOGY & RESEARCH	SRA1116043	public	4A4415ECED77991D926834A75C4D9033	9B269E116B1A918FCCEA5E3DECA2905E
Without viruses	Malassezia globosa	PRJNA658716	SRR12495927	'02/01/2021 00:04:20	23/08/2020 03:19:43	5163984	345986928	0	67	133	assembly	https://sra-downloadb.be-md.ncbi.nlm.nih.gov/sos3/sra-pub-zq-24/SRR012/12495/SRR12495927/SRR12495927.lite.1	SRX8987552	AOM023	RNA-Seq	PCR	METATRANSCRIPTOMIC	PAIRED	0	0	ILLUMINA	Illumina HiSeq 3000	SRP278489	PRJNA658716		658716	SRS7241462	SAMN15887432	simple	76773	Malassezia	globosa	AOM023-GCAGCC_S27_all_R1_001.fastq	no	AGENCY OF SCIENCE TECHNOLOGY & RESEARCH	SRA1116043	public	F8FB34FED63E7758190544513C7C7C69	9287F85EF84009730C6B0C2A648E3AD4
Without viruses	Malassezia globosa	PRJNA658716	SRR12495925	'02/01/2021 00:04:20	23/08/2020 03:19:53	3453637	231393679	0	67	87	assembly	https://sra-downloadb.be-md.ncbi.nlm.nih.gov/sos3/sra-pub-zq-22/SRR012/12495/SRR12495925/SRR12495925.lite.1	SRX8987554	AOM024	RNA-Seq	PCR	METATRANSCRIPTOMIC	PAIRED	0	0	ILLUMINA	Illumina HiSeq 3000	SRP278489	PRJNA658716		658716	SRS7241464	SAMN15887433	simple	76773	Malassezia	globosa	AOM024-ACTCTT_S42_all_R1_001.fastq	no	AGENCY OF SCIENCE TECHNOLOGY & RESEARCH	SRA1116043	public	DAAF360E6A8BDA486C38A55AED818679	CB037F84AB324BDDE3996734D397C40F
Without viruses	Malassezia globosa	PRJNA658716	SRR12495924	'02/01/2021 00:04:20	23/08/2020 03:19:56	3131350	209800450	0	67	78	assembly	https://sra-downloadb.be-md.ncbi.nlm.nih.gov/sos3/sra-pub-zq-22/SRR012/12495/SRR12495924/SRR12495924.lite.1	SRX8987555	AOM025	RNA-Seq	PCR	METATRANSCRIPTOMIC	PAIRED	0	0	ILLUMINA	Illumina HiSeq 3000	SRP278489	PRJNA658716		658716	SRS7241465	SAMN15887434	simple	76773	Malassezia	globosa	AOM025-TGCTAT_S20_all_R1_001.fastq	no	AGENCY OF SCIENCE TECHNOLOGY & RESEARCH	SRA1116043	public	DA72FE03D2EB2699003905671B213D74	EB8A2960CA61E90D66F59CC7DE248DB1
Without viruses	Malassezia globosa	PRJNA658716	SRR12495923	'02/01/2021 00:04:20	23/08/2020 03:19:53	2620716	175587972	0	67	70	assembly	https://sra-downloadb.be-md.ncbi.nlm.nih.gov/sos3/sra-pub-zq-22/SRR012/12495/SRR12495923/SRR12495923.lite.1	SRX8987556	AOM028	RNA-Seq	PCR	METATRANSCRIPTOMIC	PAIRED	0	0	ILLUMINA	Illumina HiSeq 3000	SRP278489	PRJNA658716		658716	SRS7241466	SAMN15887435	simple	76773	Malassezia	globosa	AOM028-CCGACC_S28_all_R1_001.fastq	no	AGENCY OF SCIENCE TECHNOLOGY & RESEARCH	SRA1116043	public	408F80DB7F340BEB60DDB01C33B4E6E5	855BAA2378284BA5ED34E5B607D6C3A2
Without viruses	Malassezia globosa	PRJNA658716	SRR12496013	'02/01/2021 00:04:20	23/08/2020 03:20:33	3288950	220359650	0	67	88	assembly	https://sra-downloadb.be-md.ncbi.nlm.nih.gov/sos3/sra-pub-zq-22/SRR012/12496/SRR12496013/SRR12496013.lite.1	SRX8987557	AOM029	RNA-Seq	PCR	METATRANSCRIPTOMIC	PAIRED	0	0	ILLUMINA	Illumina HiSeq 3000	SRP278489	PRJNA658716		658716	SRS7241467	SAMN15887436	simple	76773	Malassezia	globosa	AOM029-GGCCAA_S47_all_R1_001.fastq	no	AGENCY OF SCIENCE TECHNOLOGY & RESEARCH	SRA1116043	public	26D46EDD89EA2AFDAF1B18B073BB68DA	D1E79F1C0BAD45AE46B663468F62FC80
Without viruses	Malassezia globosa	PRJNA658716	SRR12495989	09/01/2021 00:04:17	23/08/2020 03:20:15	3031519	203111773	0	67	60	assembly	https://sra-downloadb.be-md.ncbi.nlm.nih.gov/sos3/sra-pub-zq-24/SRR012/12495/SRR12495989/SRR12495989.lite.1	SRX8987490	AOM039	RNA-Seq	PCR	METATRANSCRIPTOMIC	PAIRED	0	0	ILLUMINA	Illumina HiSeq 3000	SRP278489	PRJNA658716		658716	SRS7241424	SAMN15887375	simple	76773	Malassezia	globosa	AOM039-TCAGGA_S43_all_R1_001.fastq	no	AGENCY OF SCIENCE TECHNOLOGY & RESEARCH	SRA1116043	public	3AFDB2888F860521A076E5B9AECADC1E	961CAE574024E78CEF321976C87D1311
Without viruses	Malassezia globosa	PRJNA658716	SRR12495988	10/01/2021 00:04:17	23/08/2020 03:20:09	3085351	206718517	0	67	76	assembly	https://sra-downloadb.be-md.ncbi.nlm.nih.gov/sos3/sra-pub-zq-24/SRR012/12495/SRR12495988/SRR12495988.lite.1	SRX8987491	AOM040	RNA-Seq	PCR	METATRANSCRIPTOMIC	PAIRED	0	0	ILLUMINA	Illumina HiSeq 3000	SRP278489	PRJNA658716		658716	SRS7241552	SAMN15887376	simple	76773	Malassezia	globosa	AOM040-CGGTTA_S6_all_R1_001.fastq	no	AGENCY OF SCIENCE TECHNOLOGY & RESEARCH	SRA1116043	public	C5B4E5C40E1F1E5C5737A707C75CE651	F05524E9FAC5FF98452BE579E168FC08
Without viruses	Malassezia globosa	PRJNA658716	SRR12495987	11/01/2021 00:04:17	23/08/2020 03:20:25	3644120	244156040	0	67	77	assembly	https://sra-downloadb.be-md.ncbi.nlm.nih.gov/sos3/sra-pub-zq-22/SRR012/12495/SRR12495987/SRR12495987.lite.1	SRX8987492	AOM041	RNA-Seq	PCR	METATRANSCRIPTOMIC	PAIRED	0	0	ILLUMINA	Illumina HiSeq 3000	SRP278489	PRJNA658716		658716	SRS7241426	SAMN15887377	simple	76773	Malassezia	globosa	AOM041-TTAACT_S3_all_R1_001.fastq	no	AGENCY OF SCIENCE TECHNOLOGY & RESEARCH	SRA1116043	public	21AD0355C5BAD10DA7BA43FD9159241A	31C963D6D5F73FBB4FC137E247AC3065
Without viruses	Malassezia globosa	PRJNA658716	SRR12495986	12/01/2021 00:04:17	23/08/2020 03:20:03	3175780	212777260	0	67	61	assembly	https://sra-downloadb.be-md.ncbi.nlm.nih.gov/sos3/sra-pub-zq-22/SRR012/12495/SRR12495986/SRR12495986.lite.1	SRX8987493	AOM043	RNA-Seq	PCR	METATRANSCRIPTOMIC	PAIRED	0	0	ILLUMINA	Illumina HiSeq 3000	SRP278489	PRJNA658716		658716	SRS7241425	SAMN15887378	simple	76773	Malassezia	globosa	AOM043-GGCTGC_S10_all_R1_001.fastq	no	AGENCY OF SCIENCE TECHNOLOGY & RESEARCH	SRA1116043	public	A8159BC5259168DD618C3C9F4F700BBF	4E5468B75F19FA2FCB750577107DEF90
Without viruses	Malassezia globosa	PRJNA658716	SRR12495985	13/01/2021 00:04:17	23/08/2020 03:20:00	1808839	121192213	0	67	41	assembly	https://sra-downloadb.be-md.ncbi.nlm.nih.gov/sos3/sra-pub-zq-22/SRR012/12495/SRR12495985/SRR12495985.lite.1	SRX8987494	AOM044	RNA-Seq	PCR	METATRANSCRIPTOMIC	PAIRED	0	0	ILLUMINA	Illumina HiSeq 3000	SRP278489	PRJNA658716		658716	SRS7241427	SAMN15887379	simple	76773	Malassezia	globosa	AOM044-GTCAGG_S23_all_R1_001.fastq	no	AGENCY OF SCIENCE TECHNOLOGY & RESEARCH	SRA1116043	public	18CCFEEE328821119A3DDCC52B4BE3BD	1983DB2953BBF34155379584EC35853E
Without viruses	Malassezia globosa	PRJNA658716	SRR12495984	14/01/2021 00:04:17	23/08/2020 03:20:02	2499885	167492295	0	67	47	assembly	https://sra-downloadb.be-md.ncbi.nlm.nih.gov/sos3/sra-pub-zq-22/SRR012/12495/SRR12495984/SRR12495984.lite.1	SRX8987495	AOM045	RNA-Seq	PCR	METATRANSCRIPTOMIC	PAIRED	0	0	ILLUMINA	Illumina HiSeq 3000	SRP278489	PRJNA658716		658716	SRS7241428	SAMN15887380	simple	76773	Malassezia	globosa	AOM045-ATACTG_S17_all_R1_001.fastq	no	AGENCY OF SCIENCE TECHNOLOGY & RESEARCH	SRA1116043	public	DF62F58E06870A4FFCC250964728923D	265993DDF347ED69C89A5F6847289409
Without viruses	Malassezia globosa	PRJNA658716	SRR12495983	15/01/2021 00:04:18	23/08/2020 03:20:03	2211771	148188657	0	67	42	assembly	https://sra-downloadb.be-md.ncbi.nlm.nih.gov/sos3/sra-pub-zq-22/SRR012/12495/SRR12495983/SRR12495983.lite.1	SRX8987496	AOM046	RNA-Seq	PCR	METATRANSCRIPTOMIC	PAIRED	0	0	ILLUMINA	Illumina HiSeq 3000	SRP278489	PRJNA658716		658716	SRS7241508	SAMN15887381	simple	76773	Malassezia	globosa	AOM046-GAGTCC_S24_all_R1_001.fastq	no	AGENCY OF SCIENCE TECHNOLOGY & RESEARCH	SRA1116043	public	8DE181BABBC6C62190769817D7A9DFD0	281418A7FF02C73B98F383B25DFB0047
Without viruses	Malassezia globosa	PRJNA658716	SRR12495982	16/01/2021 00:04:18	23/08/2020 03:20:08	2995640	200707880	0	67	51	assembly	https://sra-downloadb.be-md.ncbi.nlm.nih.gov/sos3/sra-pub-zq-22/SRR012/12495/SRR12495982/SRR12495982.lite.1	SRX8987497	AOM047	RNA-Seq	PCR	METATRANSCRIPTOMIC	PAIRED	0	0	ILLUMINA	Illumina HiSeq 3000	SRP278489	PRJNA658716		658716	SRS7241509	SAMN15887382	simple	76773	Malassezia	globosa	AOM047-CACACT_S19_all_R1_001.fastq	no	AGENCY OF SCIENCE TECHNOLOGY & RESEARCH	SRA1116043	public	D398FB6BAFC47C3A0D8E1101ADD9283D	137D575E8D73DEA139D47210BA599E77
Without viruses	Malassezia globosa	PRJNA658716	SRR12495980	17/01/2021 00:04:18	23/08/2020 03:20:10	3400866	227858022	0	67	77	assembly	https://sra-downloadb.be-md.ncbi.nlm.nih.gov/sos3/sra-pub-zq-24/SRR012/12495/SRR12495980/SRR12495980.lite.1	SRX8987499	AOM048	RNA-Seq	PCR	METATRANSCRIPTOMIC	PAIRED	0	0	ILLUMINA	Illumina HiSeq 3000	SRP278489	PRJNA658716		658716	SRS7241510	SAMN15887383	simple	76773	Malassezia	globosa	AOM048-TTTATG_S1_all_R1_001.fastq	no	AGENCY OF SCIENCE TECHNOLOGY & RESEARCH	SRA1116043	public	830921E7C006A9D3C465792577FB26E3	7DF0D4B9ED11E87425A4A68082497DF0
Without viruses	Malassezia globosa	PRJNA658716	SRR12495979	18/01/2021 00:04:18	23/08/2020 03:20:07	2390871	160188357	0	67	50	assembly	https://sra-downloadb.be-md.ncbi.nlm.nih.gov/sos3/sra-pub-zq-22/SRR012/12495/SRR12495979/SRR12495979.lite.1	SRX8987500	AOM049	RNA-Seq	PCR	METATRANSCRIPTOMIC	PAIRED	0	0	ILLUMINA	Illumina HiSeq 3000	SRP278489	PRJNA658716		658716	SRS7241511	SAMN15887384	simple	76773	Malassezia	globosa	AOM049-AACGCC_S7_all_R1_001.fastq	no	AGENCY OF SCIENCE TECHNOLOGY & RESEARCH	SRA1116043	public	63B198A272ECED32AC4B59F43936FBB8	82B31E0454E37BD3D4F5A97D0BD09DA4
Without viruses	Malassezia globosa	PRJNA658716	SRR12495978	19/01/2021 00:04:18	23/08/2020 03:20:06	3071379	205782393	0	67	53	assembly	https://sra-downloadb.be-md.ncbi.nlm.nih.gov/sos3/sra-pub-zq-22/SRR012/12495/SRR12495978/SRR12495978.lite.1	SRX8987501	AOM050	RNA-Seq	PCR	METATRANSCRIPTOMIC	PAIRED	0	0	ILLUMINA	Illumina HiSeq 3000	SRP278489	PRJNA658716		658716	SRS7241512	SAMN15887385	simple	76773	Malassezia	globosa	AOM050-CAAGCA_S12_all_R1_001.fastq	no	AGENCY OF SCIENCE TECHNOLOGY & RESEARCH	SRA1116043	public	6483C464F0B1ECA10665957F78402B6D	6C3FD5385A667D20EA8FA2F09D231EB0
Without viruses	Malassezia globosa	PRJNA658716	SRR12496053	20/01/2021 00:04:14	23/08/2020 03:22:33	11943023	1683966243	0	141	676	assembly	https://sra-downloadb.be-md.ncbi.nlm.nih.gov/sos3/sra-pub-zq-22/SRR012/12496/SRR12496053/SRR12496053.lite.1	SRX8987427	SM48_D	RNA-Seq	PCR	METATRANSCRIPTOMIC	PAIRED	0	0	ILLUMINA	Illumina HiSeq 3000	SRP278489	PRJNA658716		658716	SRS7241387	SAMN15887458	simple	76773	Malassezia	globosa	SM48_D_SGL01517-AK1061_H27YVCCX2_L2_1.fq_processed_sorted_deduplicated_sorted_dedup_dedup.stats	no	AGENCY OF SCIENCE TECHNOLOGY & RESEARCH	SRA1116043	public	887A64130131E1088004F6A97FEE7A26	0E477CCC551D19A95634E10B481DF2D5
Without viruses	Malassezia globosa	PRJNA658716	SRR12496052	21/01/2021 00:04:14	23/08/2020 03:21:19	4848570	683648370	0	141	254	assembly	https://sra-downloadb.be-md.ncbi.nlm.nih.gov/sos3/sra-pub-zq-24/SRR012/12496/SRR12496052/SRR12496052.lite.1	SRX8987428	SM49_D	RNA-Seq	PCR	METATRANSCRIPTOMIC	PAIRED	0	0	ILLUMINA	Illumina HiSeq 3000	SRP278489	PRJNA658716		658716	SRS7241483	SAMN15887459	simple	76773	Malassezia	globosa	SM49_D_SGL01517-AK5324_H27YVCCX2_L2_1.fq_processed_sorted_deduplicated_sorted_dedup_dedup.stats	no	AGENCY OF SCIENCE TECHNOLOGY & RESEARCH	SRA1116043	public	2D95032CFB805A6538F0DE181E504617	4F00736DD11770DD676E1289E16324CF
Without viruses	Malassezia globosa	PRJNA658716	SRR12496051	22/01/2021 00:04:14	23/08/2020 03:21:07	3776742	532520622	0	141	183	assembly	https://sra-downloadb.be-md.ncbi.nlm.nih.gov/sos3/sra-pub-zq-22/SRR012/12496/SRR12496051/SRR12496051.lite.1	SRX8987429	SM50_C	RNA-Seq	PCR	METATRANSCRIPTOMIC	PAIRED	0	0	ILLUMINA	Illumina HiSeq 3000	SRP278489	PRJNA658716		658716	SRS7241484	SAMN15887460	simple	76773	Malassezia	globosa	SM50_C_SGL01517-52_H27YVCCX2_L2_1.fq_processed_sorted_deduplicated_sorted_dedup_dedup.stats	no	AGENCY OF SCIENCE TECHNOLOGY & RESEARCH	SRA1116043	public	E2479AD7E5F9AD90DD56747EF9EE28A2	55862C054364E2080B0D4CC42170C463
Without viruses	Malassezia globosa	PRJNA658716	SRR12496050	23/01/2021 00:04:14	23/08/2020 03:21:32	9446241	1331919981	0	141	520	assembly	https://sra-downloadb.be-md.ncbi.nlm.nih.gov/sos3/sra-pub-zq-24/SRR012/12496/SRR12496050/SRR12496050.lite.1	SRX8987430	SM50_D	RNA-Seq	PCR	METATRANSCRIPTOMIC	PAIRED	0	0	ILLUMINA	Illumina HiSeq 3000	SRP278489	PRJNA658716		658716	SRS7241485	SAMN15887461	simple	76773	Malassezia	globosa	SM50_D_SGL01517-AK1523_H27YVCCX2_L2_1.fq_processed_sorted_deduplicated_sorted_dedup_dedup.stats	no	AGENCY OF SCIENCE TECHNOLOGY & RESEARCH	SRA1116043	public	EF55621F530CE90573D94469EF7E8F08	53823B8310FC6CFF6458AEC29E3D613E
Without viruses	Malassezia globosa	PRJNA658716	SRR12496049	24/01/2021 00:04:15	23/08/2020 03:21:05	3641265	513418365	0	141	175	assembly	https://sra-downloadb.be-md.ncbi.nlm.nih.gov/sos3/sra-pub-zq-22/SRR012/12496/SRR12496049/SRR12496049.lite.1	SRX8987431	SM52_C	RNA-Seq	PCR	METATRANSCRIPTOMIC	PAIRED	0	0	ILLUMINA	Illumina HiSeq 3000	SRP278489	PRJNA658716		658716	SRS7241389	SAMN15887462	simple	76773	Malassezia	globosa	SM52_C_SGL01517-AK2682_H27YVCCX2_L2_1.fq_processed_sorted_deduplicated_sorted_dedup_dedup.stats	no	AGENCY OF SCIENCE TECHNOLOGY & RESEARCH	SRA1116043	public	B7A6522B14085DC1033BC6F2673BB15D	D2E627C3DC65B74CDD3F33CF4BA9B106
Without viruses	Malassezia globosa	PRJNA658716	SRR12496047	25/01/2021 00:04:15	23/08/2020 03:21:21	6510487	917978667	0	141	318	assembly	https://sra-downloadb.be-md.ncbi.nlm.nih.gov/sos3/sra-pub-zq-22/SRR012/12496/SRR12496047/SRR12496047.lite.1	SRX8987433	SM52_D	RNA-Seq	PCR	METATRANSCRIPTOMIC	PAIRED	0	0	ILLUMINA	Illumina HiSeq 3000	SRP278489	PRJNA658716		658716	SRS7241551	SAMN15887463	simple	76773	Malassezia	globosa	SM52_D_SGL01517-AK2683_H27YVCCX2_L2_1.fq_processed_sorted_deduplicated_sorted_dedup_dedup.stats	no	AGENCY OF SCIENCE TECHNOLOGY & RESEARCH	SRA1116043	public	DC28EDE81D98B6BDF13C573128C8376C	4311BF98ACD2E27B1102B2E7E37EDBFB
Without viruses	Malassezia globosa	PRJNA658716	SRR12496046	2021-01-25 00:04:15	23/08/2020 03:21:07	4566516	643878756	0	141	184	assembly	https://sra-downloadb.be-md.ncbi.nlm.nih.gov/sos3/sra-pub-zq-22/SRR012/12496/SRR12496046/SRR12496046.lite.1	SRX8987434	SM53_C	RNA-Seq	PCR	METATRANSCRIPTOMIC	PAIRED	0	0	ILLUMINA	Illumina HiSeq 3000	SRP278489	PRJNA658716		658716	SRS7241486	SAMN15887464	simple	76773	Malassezia	globosa	SM53_C_SGL01517-AK2790_H27YVCCX2_L2_1.fq_processed_sorted_deduplicated_sorted_dedup_dedup.stats	no	AGENCY OF SCIENCE TECHNOLOGY & RESEARCH	SRA1116043	public	43B49DE66496F2FBC1AF0C8E61A973C8	C0F1FA93469A30555F5D3BFF88235620
Without viruses	Malassezia globosa	PRJNA658716	SRR12496045	27/01/2021 00:04:15	23/08/2020 03:20:58	2805316	395549556	0	141	128	assembly	https://sra-downloadb.be-md.ncbi.nlm.nih.gov/sos3/sra-pub-zq-22/SRR012/12496/SRR12496045/SRR12496045.lite.1	SRX8987435	SM53_D	RNA-Seq	PCR	METATRANSCRIPTOMIC	PAIRED	0	0	ILLUMINA	Illumina HiSeq 3000	SRP278489	PRJNA658716		658716	SRS7241390	SAMN15887465	simple	76773	Malassezia	globosa	SM53_D_SGL01517-AK2791_H27YVCCX2_L2_1.fq_processed_sorted_deduplicated_sorted_dedup_dedup.stats	no	AGENCY OF SCIENCE TECHNOLOGY & RESEARCH	SRA1116043	public	976998F268360581DF8F2DB2E397683E	D52D1A534F4AF1A43C422267DBD29DDD
Without viruses	Malassezia globosa	PRJNA658716	SRR12496044	28/01/2021 00:04:15	23/08/2020 03:21:16	7127402	1004963682	0	141	404	assembly	https://sra-downloadb.be-md.ncbi.nlm.nih.gov/sos3/sra-pub-zq-24/SRR012/12496/SRR12496044/SRR12496044.lite.1	SRX8987436	SM54_D	RNA-Seq	PCR	METATRANSCRIPTOMIC	PAIRED	0	0	ILLUMINA	Illumina HiSeq 3000	SRP278489	PRJNA658716		658716	SRS7241487	SAMN15887466	simple	76773	Malassezia	globosa	SM54_D_SGL01517-AK1524_H27YVCCX2_L2_1.fq_processed_sorted_deduplicated_sorted_dedup_dedup.stats	no	AGENCY OF SCIENCE TECHNOLOGY & RESEARCH	SRA1116043	public	F23EC7BC7FA4E9CD0D737F77482F307B	35283D6FBF92CAC249592FC8642BD694
Without viruses	Malassezia globosa	PRJNA658716	SRR12496043	29/01/2021 00:04:15	23/08/2020 03:21:11	4738146	668078586	0	141	230	assembly	https://sra-downloadb.be-md.ncbi.nlm.nih.gov/sos3/sra-pub-zq-22/SRR012/12496/SRR12496043/SRR12496043.lite.1	SRX8987437	SM55_C	RNA-Seq	PCR	METATRANSCRIPTOMIC	PAIRED	0	0	ILLUMINA	Illumina HiSeq 3000	SRP278489	PRJNA658716		658716	SRS7241391	SAMN15887467	simple	76773	Malassezia	globosa	SM55_C_SGL01517-AK1946_H27YVCCX2_L2_1.fq_processed_sorted_deduplicated_sorted_dedup_dedup.stats	no	AGENCY OF SCIENCE TECHNOLOGY & RESEARCH	SRA1116043	public	1EB40AE666EF0FBF83F78F018E24C73C	19ADAA2CDCF3E84D39B7683E059BEEAA
Without viruses	Malassezia globosa	PRJNA658716	SRR12496042	30/01/2021 00:04:15	23/08/2020 03:21:01	3305391	466060131	0	141	149	assembly	https://sra-downloadb.be-md.ncbi.nlm.nih.gov/sos3/sra-pub-zq-22/SRR012/12496/SRR12496042/SRR12496042.lite.1	SRX8987438	SM55_D	RNA-Seq	PCR	METATRANSCRIPTOMIC	PAIRED	0	0	ILLUMINA	Illumina HiSeq 3000	SRP278489	PRJNA658716		658716	SRS7241393	SAMN15887468	simple	76773	Malassezia	globosa	SM55_D_SGL01517-AK2182_H27YVCCX2_L2_1.fq_processed_sorted_deduplicated_sorted_dedup_dedup.stats	no	AGENCY OF SCIENCE TECHNOLOGY & RESEARCH	SRA1116043	public	8BDB910A634659A6A2DBF75248773FF6	E0D30FB6916644A47C08778BE059DC5E
Without viruses	Malassezia globosa	PRJNA658716	SRR12496041	31/01/2021 00:04:15	23/08/2020 03:21:12	5169085	728840985	0	141	259	assembly	https://sra-downloadb.be-md.ncbi.nlm.nih.gov/sos3/sra-pub-zq-24/SRR012/12496/SRR12496041/SRR12496041.lite.1	SRX8987439	SM56_C	RNA-Seq	PCR	METATRANSCRIPTOMIC	PAIRED	0	0	ILLUMINA	Illumina HiSeq 3000	SRP278489	PRJNA658716		658716	SRS7241392	SAMN15887469	simple	76773	Malassezia	globosa	SM56_C_SGL01517-AK2178_H27YVCCX2_L2_1.fq_processed_sorted_deduplicated_sorted_dedup_dedup.stats	no	AGENCY OF SCIENCE TECHNOLOGY & RESEARCH	SRA1116043	public	678C3B2A5BB443B5429EA1DD0B689D9D	3FDECE44B57F34C2374F5B386D552B40
Without viruses	Malassezia globosa	PRJNA658716	SRR12496040	01/02/2021 00:04:15	23/08/2020 03:21:14	5858418	826036938	0	141	291	assembly	https://sra-downloadb.be-md.ncbi.nlm.nih.gov/sos3/sra-pub-zq-22/SRR012/12496/SRR12496040/SRR12496040.lite.1	SRX8987440	SM57_D	RNA-Seq	PCR	METATRANSCRIPTOMIC	PAIRED	0	0	ILLUMINA	Illumina HiSeq 3000	SRP278489	PRJNA658716		658716	SRS7241488	SAMN15887470	simple	76773	Malassezia	globosa	SM57_D_FKDL190744217-1a-AK1524	no	AGENCY OF SCIENCE TECHNOLOGY & RESEARCH	SRA1116043	public	2E6E0568573FEA934A87C85E28E644DB	A6DBE19F4A8BC7944E8D14487E63FED7
Without viruses	Malassezia globosa	PRJNA658716	SRR12496039	02/02/2021 00:04:15	23/08/2020 03:21:28	9196246	1296670686	0	141	472	assembly	https://sra-downloadb.be-md.ncbi.nlm.nih.gov/sos3/sra-pub-zq-22/SRR012/12496/SRR12496039/SRR12496039.lite.1	SRX8987441	SM59_D	RNA-Seq	PCR	METATRANSCRIPTOMIC	PAIRED	0	0	ILLUMINA	Illumina HiSeq 3000	SRP278489	PRJNA658716		658716	SRS7241394	SAMN15887471	simple	76773	Malassezia	globosa	SM59_D_FKDL190744217-1a-AK2788	no	AGENCY OF SCIENCE TECHNOLOGY & RESEARCH	SRA1116043	public	04CA43360D24CEB1150D656968AE1614	0BC6A7A5EF4E2BAB5B11F2BDD76AF33A
With viruses	Malassezia globosa	PRJNA286710	SRR2072129	2021-02-03	2015-06-22 05:29:21	19272895	2894285510	19272895	150	1824		https://sra-downloadb.be-md.ncbi.nlm.nih.gov/sos5/sra-pub-zq-11/SRR002/072/SRR2072129/SRR2072129.sralite.1	SRX1074593	RMC005	RNA-Seq	RT-PCR	TRANSCRIPTOMIC	PAIRED	0	0	ILLUMINA	Illumina HiSeq 2000	SRP059715	PRJNA286710		286710	SRS972984	SAMN03798429	simple	76773	Malassezia	globosa	MG7966_25.25hr
With viruses	Malassezia globosa	PRJNA286710	SRR2072130	2021-02-04	2015-06-22 23:51:10	17267987	2593704956	17267987	150	1631		https://sra-downloadb.be-md.ncbi.nlm.nih.gov/sos5/sra-pub-zq-11/SRR002/072/SRR2072130/SRR2072130.sralite.1	SRX1074594	RMC006	RNA-Seq	RT-PCR	TRANSCRIPTOMIC	PAIRED	0	0	ILLUMINA	Illumina HiSeq 2000	SRP059715	PRJNA286710		286710	SRS972984	SAMN03798429	simple	76773	Malassezia	globosa	MG7966_25.25hr
With viruses	Malassezia globosa	PRJNA286710	SRR2072131	2021-02-05	2015-06-22 23:35:55	20956036	3146040723	20956036	150	1981		https://sra-downloadb.be-md.ncbi.nlm.nih.gov/sos5/sra-pub-zq-11/SRR002/072/SRR2072131/SRR2072131.sralite.1	SRX1074595	RMC007	RNA-Seq	RT-PCR	TRANSCRIPTOMIC	PAIRED	0	0	ILLUMINA	Illumina HiSeq 2000	SRP059715	PRJNA286710		286710	SRS972984	SAMN03798429	simple	76773	Malassezia	globosa	MG7966_25.25hr
With viruses	Malassezia globosa	PRJNA286710	SRR2072147	2021-02-06	2015-06-24 05:56:31	15846549	2379567586	15846549	150	1499		https://sra-downloadb.be-md.ncbi.nlm.nih.gov/sos5/sra-pub-zq-11/SRR002/072/SRR2072147/SRR2072147.sralite.1	SRX1074596	RMC008	RNA-Seq	RT-PCR	TRANSCRIPTOMIC	PAIRED	0	0	ILLUMINA	Illumina HiSeq 2000	SRP059715	PRJNA286710		286710	SRS972983	SAMN03798430	simple	76773	Malassezia	globosa	MG7966_27.25hr
With viruses	Malassezia globosa	PRJNA286710	SRR2072148	2021-02-07	2015-06-24 12:04:30	20700643	3112603590	20700643	150	1944		https://sra-downloadb.be-md.ncbi.nlm.nih.gov/sos5/sra-pub-zq-11/SRR002/072/SRR2072148/SRR2072148.sralite.1	SRX1074597	RMC009	RNA-Seq	RT-PCR	TRANSCRIPTOMIC	PAIRED	0	0	ILLUMINA	Illumina HiSeq 2000	SRP059715	PRJNA286710		286710	SRS972983	SAMN03798430	simple	76773	Malassezia	globosa	MG7966_27.25hr
With viruses	Malassezia globosa	PRJNA286710	SRR2072149	2021-02-08	2015-06-22 08:34:02	20173626	3027960999	20173626	150	1910		https://sra-downloadb.be-md.ncbi.nlm.nih.gov/sos5/sra-pub-zq-11/SRR002/072/SRR2072149/SRR2072149.sralite.1	SRX1074598	RMC010	RNA-Seq	RT-PCR	TRANSCRIPTOMIC	PAIRED	0	0	ILLUMINA	Illumina HiSeq 2000	SRP059715	PRJNA286710		286710	SRS972983	SAMN03798430	simple	76773	Malassezia	globosa	MG7966_27.25hr
With viruses	Malassezia globosa	PRJNA286710	SRR2072150	2021-02-09	2015-06-25 17:14:34	24201212	3633903712	24201212	150	2291		https://sra-downloadb.be-md.ncbi.nlm.nih.gov/sos5/sra-pub-zq-11/SRR002/072/SRR2072150/SRR2072150.sralite.1	SRX1074599	RMC011	RNA-Seq	RT-PCR	TRANSCRIPTOMIC	PAIRED	0	0	ILLUMINA	Illumina HiSeq 2000	SRP059715	PRJNA286710		286710	SRS972983	SAMN03798430	simple	76773	Malassezia	globosa	MG7966_27.25hr
With viruses	Malassezia globosa	PRJNA286710	SRR2072151	2021-02-10	2015-06-23 09:49:28	20851396	3129651247	20851396	150	1983		https://sra-downloadb.be-md.ncbi.nlm.nih.gov/sos5/sra-pub-zq-11/SRR002/072/SRR2072151/SRR2072151.sralite.1	SRX1074600	RMC012	RNA-Seq	RT-PCR	TRANSCRIPTOMIC	PAIRED	0	0	ILLUMINA	Illumina HiSeq 2000	SRP059715	PRJNA286710		286710	SRS972982	SAMN03798431	simple	76773	Malassezia	globosa	MG7966_29.25hr
With viruses	Malassezia globosa	PRJNA286710	SRR2072152	2021-02-11	2015-06-25 14:58:57	21528907	3185796700	21528907	147	2051		https://sra-downloadb.be-md.ncbi.nlm.nih.gov/sos5/sra-pub-zq-11/SRR002/072/SRR2072152/SRR2072152.sralite.1	SRX1074601	RMC013	RNA-Seq	RT-PCR	TRANSCRIPTOMIC	PAIRED	0	0	ILLUMINA	Illumina HiSeq 2000	SRP059715	PRJNA286710		286710	SRS972982	SAMN03798431	simple	76773	Malassezia	globosa	MG7966_29.25hr
With viruses	Malassezia globosa	PRJNA286710	SRR2072153	2021-02-12	2015-06-25 16:30:04	46834795	6928452268	46834795	147	4472		https://sra-downloadb.be-md.ncbi.nlm.nih.gov/sos5/sra-pub-zq-11/SRR002/072/SRR2072153/SRR2072153.sralite.1	SRX1074602	RMC014	RNA-Seq	RT-PCR	TRANSCRIPTOMIC	PAIRED	0	0	ILLUMINA	Illumina HiSeq 2000	SRP059715	PRJNA286710		286710	SRS972982	SAMN03798431	simple	76773	Malassezia	globosa	MG7966_29.25hr
With viruses	Malassezia globosa	PRJNA286710	SRR2072154	2021-02-13	2015-06-25 21:38:27	21488825	3180576833	21488825	148	2045		https://sra-downloadb.be-md.ncbi.nlm.nih.gov/sos5/sra-pub-zq-11/SRR002/072/SRR2072154/SRR2072154.sralite.1	SRX1074603	RMC015	RNA-Seq	RT-PCR	TRANSCRIPTOMIC	PAIRED	0	0	ILLUMINA	Illumina HiSeq 2000	SRP059715	PRJNA286710		286710	SRS972982	SAMN03798431	simple	76773	Malassezia	globosa	MG7966_29.25hr
Without viruses	Malassezia globosa	PRJNA286710	SRR2072155	2021-02-14	2015-06-26 01:42:25	12038152	1783338143	12038152	148	1142		https://sra-downloadb.be-md.ncbi.nlm.nih.gov/sos5/sra-pub-zq-11/SRR002/072/SRR2072155/SRR2072155.sralite.1	SRX1074604	RMC016	RNA-Seq	RT-PCR	TRANSCRIPTOMIC	PAIRED	0	0	ILLUMINA	Illumina HiSeq 2000	SRP059715	PRJNA286710		286710	SRS972981	SAMN03798432	simple	76773	Malassezia	globosa	MG7966_47
Without viruses	Malassezia globosa	PRJNA286710	SRR2072156	2021-02-15	2015-06-26 04:40:42	11065940	1637835119	11065940	148	1052		https://sra-downloadb.be-md.ncbi.nlm.nih.gov/sos5/sra-pub-zq-11/SRR002/072/SRR2072156/SRR2072156.sralite.1	SRX1074605	RMC017	RNA-Seq	RT-PCR	TRANSCRIPTOMIC	PAIRED	0	0	ILLUMINA	Illumina HiSeq 2000	SRP059715	PRJNA286710		286710	SRS972981	SAMN03798432	simple	76773	Malassezia	globosa	MG7966_47
With viruses	Malassezia globosa	PRJNA286710	SRR2072157	2021-02-16	2015-07-01 04:48:28	31529768	4661785128	31529768	147	3006		https://sra-downloadb.be-md.ncbi.nlm.nih.gov/sos5/sra-pub-zq-11/SRR002/072/SRR2072157/SRR2072157.sralite.1	SRX1074606	RMC018	RNA-Seq	RT-PCR	TRANSCRIPTOMIC	PAIRED	0	0	ILLUMINA	Illumina HiSeq 2000	SRP059715	PRJNA286710		286710	SRS972981	SAMN03798432	simple	76773	Malassezia	globosa	MG7966_47
With viruses	Malassezia globosa	PRJNA286710	SRR2072158	2021-02-17	2015-07-01 01:38:55	14501327	2153893960	14501327	148	1360		https://sra-downloadb.be-md.ncbi.nlm.nih.gov/sos5/sra-pub-zq-11/SRR002/072/SRR2072158/SRR2072158.sralite.1	SRX1074607	RMC019	RNA-Seq	RT-PCR	TRANSCRIPTOMIC	PAIRED	0	0	ILLUMINA	Illumina HiSeq 2000	SRP059715	PRJNA286710		286710	SRS972981	SAMN03798432	simple	76773	Malassezia	globosa	MG7966_47
With viruses	Malassezia globosa	PRJNA286710	SRR2072159	2021-02-18	2015-06-24 00:09:54	10936699	1625787329	10936699	148	985		https://sra-downloadb.be-md.ncbi.nlm.nih.gov/sos5/sra-pub-zq-11/SRR002/072/SRR2072159/SRR2072159.sralite.1	SRX1074608	RMC020	RNA-Seq	RT-PCR	TRANSCRIPTOMIC	PAIRED	0	0	ILLUMINA	Illumina HiSeq 2000	SRP059715	PRJNA286710		286710	SRS972980	SAMN03798433	simple	76773	Malassezia	globosa	MG7966_55hr
With viruses	Malassezia globosa	PRJNA286710	SRR2072160	2021-02-19	2015-06-26 00:48:16	23240925	3451279169	23240925	148	2104		https://sra-downloadb.be-md.ncbi.nlm.nih.gov/sos5/sra-pub-zq-11/SRR002/072/SRR2072160/SRR2072160.sralite.1	SRX1074609	RMC021	RNA-Seq	RT-PCR	TRANSCRIPTOMIC	PAIRED	0	0	ILLUMINA	Illumina HiSeq 2000	SRP059715	PRJNA286710		286710	SRS972980	SAMN03798433	simple	76773	Malassezia	globosa	MG7966_55hr
With viruses	Malassezia globosa	PRJNA286710	SRR2072161	2021-02-20	2015-06-24 13:07:50	18399344	2732633504	18399344	148	1670		https://sra-downloadb.be-md.ncbi.nlm.nih.gov/sos5/sra-pub-zq-11/SRR002/072/SRR2072161/SRR2072161.sralite.1	SRX1074610	RMC022	RNA-Seq	RT-PCR	TRANSCRIPTOMIC	PAIRED	0	0	ILLUMINA	Illumina HiSeq 2000	SRP059715	PRJNA286710		286710	SRS972980	SAMN03798433	simple	76773	Malassezia	globosa	MG7966_55hr
With viruses	Malassezia globosa	PRJNA286710	SRR2072162	2021-02-21	2015-06-25 18:08:30	5643833	838421805	5643833	148	508		https://sra-downloadb.be-md.ncbi.nlm.nih.gov/sos5/sra-pub-zq-11/SRR002/072/SRR2072162/SRR2072162.sralite.1	SRX1074611	RMC023	RNA-Seq	RT-PCR	TRANSCRIPTOMIC	PAIRED	0	0	ILLUMINA	Illumina HiSeq 2000	SRP059715	PRJNA286710		286710	SRS972980	SAMN03798433	simple	76773	Malassezia	globosa	MG7966_55hr
With viruses	Malassezia globosa	PRJNA286710	SRR2072163	2021-02-22	2015-06-22 09:39:11	16921558	2512569195	16921558	148	1529		https://sra-downloadb.be-md.ncbi.nlm.nih.gov/sos5/sra-pub-zq-11/SRR002/072/SRR2072163/SRR2072163.sralite.1	SRX1074612	RMC028	RNA-Seq	RT-PCR	TRANSCRIPTOMIC	PAIRED	0	0	ILLUMINA	Illumina HiSeq 2000	SRP059715	PRJNA286710		286710	SRS972979	SAMN03798434	simple	76773	Malassezia	globosa	MG7966_69hr
With viruses	Malassezia globosa	PRJNA286710	SRR2072165	2021-02-23	2015-06-25 11:41:36	14189005	2110174453	14189005	148	1255		https://sra-downloadb.be-md.ncbi.nlm.nih.gov/sos5/sra-pub-zq-11/SRR002/072/SRR2072165/SRR2072165.sralite.1	SRX1074613	RMC029	RNA-Seq	RT-PCR	TRANSCRIPTOMIC	PAIRED	0	0	ILLUMINA	Illumina HiSeq 2000	SRP059715	PRJNA286710		286710	SRS972979	SAMN03798434	simple	76773	Malassezia	globosa	MG7966_69hr
With viruses	Malassezia globosa	PRJNA286710	SRR2073303	2021-02-24	2015-06-23 02:52:11	4225817	627504188	4225817	148	376		https://sra-downloadb.be-md.ncbi.nlm.nih.gov/sos5/sra-pub-zq-11/SRR002/073/SRR2073303/SRR2073303.sralite.1	SRX1074614	RMC030	RNA-Seq	RT-PCR	TRANSCRIPTOMIC	PAIRED	0	0	ILLUMINA	Illumina HiSeq 2000	SRP059715	PRJNA286710		286710	SRS972979	SAMN03798434	simple	76773	Malassezia	globosa	MG7966_69hr
With viruses	Malassezia globosa	PRJNA286710	SRR2073308	2021-02-25	2015-06-23 07:53:44	13323146	1979287289	13323146	148	1191		https://sra-downloadb.be-md.ncbi.nlm.nih.gov/sos5/sra-pub-zq-11/SRR002/073/SRR2073308/SRR2073308.sralite.1	SRX1074615	RMC031	RNA-Seq	RT-PCR	TRANSCRIPTOMIC	PAIRED	0	0	ILLUMINA	Illumina HiSeq 2000	SRP059715	PRJNA286710		286710	SRS972979	SAMN03798434	simple	76773	Malassezia	globosa	MG7966_69hr
With viruses	Malassezia globosa	PRJNA286710	SRR2073314	2021-02-26	2015-06-23 17:34:18	17690333	2631455092	17690333	148	1558		https://sra-downloadb.be-md.ncbi.nlm.nih.gov/sos5/sra-pub-zq-11/SRR002/073/SRR2073314/SRR2073314.sralite.1	SRX1074616	RMC035	RNA-Seq	RT-PCR	TRANSCRIPTOMIC	PAIRED	0	0	ILLUMINA	Illumina HiSeq 2000	SRP059715	PRJNA286710		286710	SRS972978	SAMN03798435	simple	76773	Malassezia	globosa	MG7966_73.25hr
With viruses	Malassezia globosa	PRJNA286710	SRR2073318	2021-02-27	2015-06-24 00:13:43	13080784	1941956349	13080784	148	1166		https://sra-downloadb.be-md.ncbi.nlm.nih.gov/sos5/sra-pub-zq-11/SRR002/073/SRR2073318/SRR2073318.sralite.1	SRX1074617	RMC036	RNA-Seq	RT-PCR	TRANSCRIPTOMIC	PAIRED	0	0	ILLUMINA	Illumina HiSeq 2000	SRP059715	PRJNA286710		286710	SRS972978	SAMN03798435	simple	76773	Malassezia	globosa	MG7966_73.25hr
With viruses	Malassezia globosa	PRJNA286710	SRR2073323	2021-02-28	2015-06-22 23:50:04	15117386	2249210911	15117386	148	1332		https://sra-downloadb.be-md.ncbi.nlm.nih.gov/sos5/sra-pub-zq-11/SRR002/073/SRR2073323/SRR2073323.sralite.1	SRX1074618	RMC037	RNA-Seq	RT-PCR	TRANSCRIPTOMIC	PAIRED	0	0	ILLUMINA	Illumina HiSeq 2000	SRP059715	PRJNA286710		286710	SRS972978	SAMN03798435	simple	76773	Malassezia	globosa	MG7966_73.25hr
With viruses	Malassezia globosa	PRJNA286710	SRR2073327	2021-03-01	2015-06-23 01:48:46	14416732	2142835641	14416732	148	1277		https://sra-downloadb.be-md.ncbi.nlm.nih.gov/sos5/sra-pub-zq-11/SRR002/073/SRR2073327/SRR2073327.sralite.1	SRX1074619	RMC038	RNA-Seq	RT-PCR	TRANSCRIPTOMIC	PAIRED	0	0	ILLUMINA	Illumina HiSeq 2000	SRP059715	PRJNA286710		286710	SRS972978	SAMN03798435	simple	76773	Malassezia	globosa	MG7966_73.25hr
Without viruses	Malassezia globosa	PRJNA286710	SRR6152146	2021-03-02	2017-10-10 10:18:46	30058402	6071797204	30058402	202	3066		https://sra-downloadb.be-md.ncbi.nlm.nih.gov/sos5/sra-pub-zq-14/SRR006/152/SRR6152146.sralite.1	SRX3264131	A1	RNA-Seq	cDNA	TRANSCRIPTOMIC	PAIRED	0	0	ILLUMINA	Illumina HiSeq 2500	SRP119645	PRJNA18719	1	18719	SRS2576701	SAMN02953680	simple	425265	Malassezia	globosa CBS 7966	gb|AAYY00000000.1	no	TEHRAN UNIVERSITY OF MEDICAL SCIENCES	SRA617872	public	532CAFBD5F8B7EF5F034C6ACE7ACD1E6	EF312012DF3FE50CF44EE70CB5D3952F
Without viruses	Malassezia sympodialis	PRJEB13164	ERR1337972	2021-03-03	2021-10-19 08:18:13	38560649	7363557975	38560649	190	5261		https://sra-downloadb.be-md.ncbi.nlm.nih.gov/sos4/sra-pub-zq-1/ERR001/1337/ERR1337972/ERR1337972.lite.2	ERX1409554	M1	RNA-Seq	Hybrid Selection	TRANSCRIPTOMIC	PAIRED	119	53	ILLUMINA	Illumina HiSeq 2500	ERP014704	PRJEB13164		360936	ERS1094694	SAMEA3907560	simple	76777	Malassezia	sympodialis	SAMEA3907560
Without viruses	Malassezia sympodialis	PRJEB13164	ERR1337973	2021-03-04	2022-07-24 04:19:05	41660880	7893408628	41660880	189	5641		https://sra-downloadb.be-md.ncbi.nlm.nih.gov/sos4/sra-pub-zq-1/ERR001/1337/ERR1337973/ERR1337973.lite.2	ERX1409555	M2	RNA-Seq	Hybrid Selection	TRANSCRIPTOMIC	PAIRED	115	54	ILLUMINA	Illumina HiSeq 2500	ERP014704	PRJEB13164		360936	ERS1094695	SAMEA3907561	simple	76777	Malassezia	sympodialis	SAMEA3907561
Without viruses	Malassezia sympodialis	PRJEB13164	ERR1337974	2021-03-05	2021-10-19 08:15:29	46274318	8901733936	46274318	192	6347		https://sra-downloadb.be-md.ncbi.nlm.nih.gov/sos4/sra-pub-zq-1/ERR001/1337/ERR1337974/ERR1337974.lite.2	ERX1409556	M3	RNA-Seq	Hybrid Selection	TRANSCRIPTOMIC	PAIRED	126	60	ILLUMINA	Illumina HiSeq 2500	ERP014704	PRJEB13164		360936	ERS1094696	SAMEA3907562	simple	76777	Malassezia	sympodialis	SAMEA3907562
Without viruses	Malassezia sympodialis	PRJEB13164	ERR1337975	2021-03-06	2021-10-19 08:15:31	40793981	7712037534	40793981	189	5516		https://sra-downloadb.be-md.ncbi.nlm.nih.gov/sos4/sra-pub-zq-1/ERR001/1337/ERR1337975/ERR1337975.lite.2	ERX1409557	M4	RNA-Seq	Hybrid Selection	TRANSCRIPTOMIC	PAIRED	116	57	ILLUMINA	Illumina HiSeq 2500	ERP014704	PRJEB13164		360936	ERS1094697	SAMEA3907563	simple	76777	Malassezia	sympodialis	SAMEA3907563
Without viruses	Malassezia sympodialis	PRJEB13164	ERR1337976	2021-03-07	2021-10-19 08:12:29	26098846	5152058452	26098846	197	3627		https://sra-downloadb.be-md.ncbi.nlm.nih.gov/sos4/sra-pub-zq-1/ERR001/1337/ERR1337976/ERR1337976.lite.2	ERX1409558	P1	RNA-Seq	Hybrid Selection	TRANSCRIPTOMIC	PAIRED	155	87	ILLUMINA	Illumina HiSeq 2500	ERP014704	PRJEB13164		360936	ERS1094698	SAMEA3907564	simple	76777	Malassezia	sympodialis	SAMEA3907564
Without viruses	Malassezia sympodialis	PRJEB13164	ERR1337977	2021-03-08	2022-07-18 02:38:35	30038101	5856831023	30038101	194	4176		https://sra-downloadb.be-md.ncbi.nlm.nih.gov/sos2/sra-pub-zq-18/ERR001/1337/ERR1337977/ERR1337977.lite.2	ERX1409559	P2	RNA-Seq	Hybrid Selection	TRANSCRIPTOMIC	PAIRED	135	70	ILLUMINA	Illumina HiSeq 2500	ERP014704	PRJEB13164		360936	ERS1094699	SAMEA3907565	simple	76777	Malassezia	sympodialis	SAMEA3907565
Without viruses	Malassezia sympodialis	PRJEB13164	ERR1337978	2021-03-09	2022-07-30 04:54:18	30962016	6081482325	30962016	196	4341		https://sra-downloadb.be-md.ncbi.nlm.nih.gov/sos3/sra-pub-zq-24/ERR001/1337/ERR1337978/ERR1337978.lite.2	ERX1409560	P3	RNA-Seq	Hybrid Selection	TRANSCRIPTOMIC	PAIRED	145	78	ILLUMINA	Illumina HiSeq 2500	ERP014704	PRJEB13164		360936	ERS1094700	SAMEA3907566	simple	76777	Malassezia	sympodialis	SAMEA3907566
Without viruses	Malassezia sympodialis	PRJNA593722	SRR10590516	2021-03-10	2019-12-05 11:09:40	50271914	15182118028	50271914	302	6483		https://sra-downloadb.be-md.ncbi.nlm.nih.gov/sos5/sra-pub-zq-16/SRR010/590/SRR10590516.sralite.1	SRX7270362	virus-cured III	RNA-Seq	PCR	TRANSCRIPTOMIC	PAIRED	0	0	ILLUMINA	Illumina NovaSeq 6000	SRP234795	PRJNA593722		593722	SRS5764555	SAMN13483887	simple	76777	Malassezia	sympodialis	M. sympodialis virus-cured	no	DUKE UNIVERSITY	SRA1006659	public	DA2A64CEFEF223430C60FCC0D06DD14C	7FA0AC7EB4387C68123B25AECAC54EC9
Without viruses	Malassezia sympodialis	PRJNA593722	SRR10590517	2021-03-11	2019-12-05 11:24:06	53288425	16093104350	53288425	302	6740		https://sra-downloadb.be-md.ncbi.nlm.nih.gov/sos3/sra-pub-zq-22/SRR010/590/SRR10590517.sralite.1	SRX7270361	virus-cured II	RNA-Seq	PCR	TRANSCRIPTOMIC	PAIRED	0	0	ILLUMINA	Illumina NovaSeq 6000	SRP234795	PRJNA593722		593722	SRS5764555	SAMN13483887	simple	76777	Malassezia	sympodialis	M. sympodialis virus-cured	no	DUKE UNIVERSITY	SRA1006659	public	A21676599A19CD599C494C919AEAD887	DBFEB89F1B4723AC4DC6D929091626AB
Without viruses	Malassezia sympodialis	PRJNA593722	SRR10590518	2021-03-12	2019-12-05 11:02:18	41477973	12526347846	41477973	302	5191		https://sra-downloadb.be-md.ncbi.nlm.nih.gov/sos3/sra-pub-zq-22/SRR010/590/SRR10590518.sralite.1	SRX7270360	virus-cured I	RNA-Seq	PCR	TRANSCRIPTOMIC	PAIRED	0	0	ILLUMINA	Illumina NovaSeq 6000	SRP234795	PRJNA593722		593722	SRS5764555	SAMN13483887	simple	76777	Malassezia	sympodialis	M. sympodialis virus-cured	no	DUKE UNIVERSITY	SRA1006659	public	AD765D1997AE47427DA421DE26124D14	C4AB099D64C66DC2530AB328CBCA7DC4
Without viruses	Malassezia sympodialis	PRJNA593722	SRR10590520	2021-03-13	2019-12-05 11:17:33	62692307	18933076714	62692307	302	7924		https://sra-downloadb.be-md.ncbi.nlm.nih.gov/sos5/sra-pub-zq-14/SRR010/590/SRR10590520.sralite.1	SRX7270358	virus-infected III	RNA-Seq	PCR	TRANSCRIPTOMIC	PAIRED	0	0	ILLUMINA	Illumina NovaSeq 6000	SRP234795	PRJNA593722		593722	SRS5764554	SAMN13483886	simple	76777	Malassezia	sympodialis	M. sympodialis virus-infected	no	DUKE UNIVERSITY	SRA1006659	public	3C33CCF74F8790F79A39BF29FAD99740	B9A50569D9330EE9E10EF4E3F6CDF7EF
Without viruses	Malassezia sympodialis	PRJNA593722	SRR10590521	2021-03-14	2019-12-05 11:17:02	60200487	18180547074	60200487	302	7636		https://sra-downloadb.be-md.ncbi.nlm.nih.gov/sos5/sra-pub-zq-16/SRR010/590/SRR10590521.sralite.1	SRX7270357	virus-infected II	RNA-Seq	PCR	TRANSCRIPTOMIC	PAIRED	0	0	ILLUMINA	Illumina NovaSeq 6000	SRP234795	PRJNA593722		593722	SRS5764554	SAMN13483886	simple	76777	Malassezia	sympodialis	M. sympodialis virus-infected	no	DUKE UNIVERSITY	SRA1006659	public	3C2821304D9C2F8FE1BE7A095B6AB853	783FAE4F682F7451D9222BDF64E90ACC
Without viruses	Malassezia sympodialis	PRJNA593722	SRR10590522	2021-03-15	2019-12-05 11:03:31	46539048	14054792496	46539048	302	5906		https://sra-downloadb.be-md.ncbi.nlm.nih.gov/sos3/sra-pub-zq-22/SRR010/590/SRR10590522.sralite.1	SRX7270356	virus-infected I	RNA-Seq	PCR	TRANSCRIPTOMIC	PAIRED	0	0	ILLUMINA	Illumina NovaSeq 6000	SRP234795	PRJNA593722		593722	SRS5764554	SAMN13483886	simple	76777	Malassezia	sympodialis	M. sympodialis virus-infected	no	DUKE UNIVERSITY	SRA1006659	public	927F851FF43F60711029EC484DA6AC80	4A88057E79C11FEA1918ED6C0DE5C50C
Without viruses	Malassezia sympodialis	PRJNA626605	SRR11574548	2021-03-16	2020-04-20 12:48:57	52150454	2659673154	0	51	919		https://sra-downloadb.be-md.ncbi.nlm.nih.gov/sos3/sra-pub-zq-24/SRR011/11574/SRR11574548/SRR11574548.lite.1	SRX8142737	3	RNA-Seq	PCR	TRANSCRIPTOMIC	SINGLE	0	0	ILLUMINA	Illumina HiSeq 4000	SRP257520	PRJNA626605		626605	SRS6505686	SAMN14645801	simple	76777	Malassezia	sympodialis	Malassezia sympodialis flavohemoglobin	no	DUKE UNIVERSITY	SRA1067082	public	FDBB102122F0CEB81C0DFC8F7A473764	9A602A784D0546BAAAD7392CDB6D9D34
Without viruses	Malassezia sympodialis	PRJNA626605	SRR11574549	2021-03-17	2020-04-20 12:47:43	54789003	2794239153	0	51	968		https://sra-downloadb.be-md.ncbi.nlm.nih.gov/sos5/sra-pub-zq-14/SRR011/11574/SRR11574549/SRR11574549.lite.1	SRX8142736	2	RNA-Seq	PCR	TRANSCRIPTOMIC	SINGLE	0	0	ILLUMINA	Illumina HiSeq 4000	SRP257520	PRJNA626605		626605	SRS6505686	SAMN14645801	simple	76777	Malassezia	sympodialis	Malassezia sympodialis flavohemoglobin	no	DUKE UNIVERSITY	SRA1067082	public	F6E528FDF5620F0B517F1C9462AFA28F	7254BB6515E5B6F03E21414E2DC64B8E
Without viruses	Malassezia sympodialis	PRJNA626605	SRR11574550	2021-03-18	2020-04-20 12:46:52	48040009	2450040459	0	51	846		https://sra-downloadb.be-md.ncbi.nlm.nih.gov/sos5/sra-pub-zq-14/SRR011/11574/SRR11574550/SRR11574550.lite.1	SRX8142735	1	RNA-Seq	PCR	TRANSCRIPTOMIC	SINGLE	0	0	ILLUMINA	Illumina HiSeq 4000	SRP257520	PRJNA626605		626605	SRS6505686	SAMN14645801	simple	76777	Malassezia	sympodialis	Malassezia sympodialis flavohemoglobin	no	DUKE UNIVERSITY	SRA1067082	public	1D02E679585710C8CAB19DEBE15CD1ED	3D3FB6580A9083430A933D00DFFD1B14
Without viruses	Malassezia restricta	PRJNA513301	SRR8403989	2021-03-19	2019-01-07 20:54:33	41452741	2114089791	0	51	1040		https://sra-downloadb.be-md.ncbi.nlm.nih.gov/sos3/sra-pub-zq-22/SRR008/403/SRR8403989.sralite.1	SRX5213222		RNA-Seq	cDNA	TRANSCRIPTOMIC	SINGLE	0	0	ILLUMINA	Illumina HiSeq 2500	SRP176424	PRJNA513301	3	513301	SRS4217295	SAMN10700513	simple	235443	Malassezia	sympodialis	GSM3544648	no	GEO	SRA831572	public	AC67C765C11EB18A58112843B98006C2	059D181B6EFD3F64AFD93FE29778EA6B
Without viruses	Malassezia restricta	PRJNA513301	SRR8403990	2021-03-20	2019-01-07 20:54:44	47746417	2435067267	0	51	1191		https://sra-downloadb.be-md.ncbi.nlm.nih.gov/sos3/sra-pub-zq-22/SRR008/403/SRR8403990.sralite.1	SRX5213223		RNA-Seq	cDNA	TRANSCRIPTOMIC	SINGLE	0	0	ILLUMINA	Illumina HiSeq 2500	SRP176424	PRJNA513301	3	513301	SRS4217297	SAMN10700512	simple	235443	Malassezia	sympodialis	GSM3544649	no	GEO	SRA831572	public	12F677E8DDA1B089C303557A2F937990	EFC4FD58CB5EED1FD2EEDA9595BEBDC1
Without viruses	Malassezia restricta	PRJNA513301	SRR8403991	2021-03-21	2019-01-07 20:54:48	33471266	1707034566	0	51	837		https://sra-downloadb.be-md.ncbi.nlm.nih.gov/sos5/sra-pub-zq-16/SRR008/403/SRR8403991.sralite.1	SRX5213224		RNA-Seq	cDNA	TRANSCRIPTOMIC	SINGLE	0	0	ILLUMINA	Illumina HiSeq 2500	SRP176424	PRJNA513301	3	513301	SRS4217296	SAMN10700511	simple	235443	Malassezia	sympodialis	GSM3544650	no	GEO	SRA831572	public	F9F19EA619399F7F6A6CAC6517D29E7F	0478055D466583C8F495931226F43363
Without viruses	Malassezia restricta	PRJNA513301	SRR8403992	2021-03-22	2019-01-07 20:52:59	29038985	1480988235	0	51	721		https://sra-downloadb.be-md.ncbi.nlm.nih.gov/sos3/sra-pub-zq-22/SRR008/403/SRR8403992.sralite.1	SRX5213225		RNA-Seq	cDNA	TRANSCRIPTOMIC	SINGLE	0	0	ILLUMINA	Illumina HiSeq 2500	SRP176424	PRJNA513301	3	513301	SRS4217298	SAMN10700516	simple	76775	Malassezia	restricta	GSM3544651	no	GEO	SRA831572	public	90AB48E5109BB0A2C22FEA5FA6F35B44	F2B0151C4317196D2383CDD7566F2F8A
Without viruses	Malassezia restricta	PRJNA513301	SRR8403993	2021-03-23	2019-01-07 20:54:40	39389718	2008875618	0	51	981		https://sra-downloadb.be-md.ncbi.nlm.nih.gov/sos3/sra-pub-zq-22/SRR008/403/SRR8403993.sralite.1	SRX5213226		RNA-Seq	cDNA	TRANSCRIPTOMIC	SINGLE	0	0	ILLUMINA	Illumina HiSeq 2500	SRP176424	PRJNA513301	3	513301	SRS4217300	SAMN10700515	simple	76775	Malassezia	restricta	GSM3544652	no	GEO	SRA831572	public	DAD534997982A41593C73DC357F52E88	9E83C941998A2FE2A6E0524A01BD7C83
With viruses	Malassezia restricta	PRJNA577935	SRR10294524	2021-03-24	2019-10-16 18:05:36	16963801	3426687802	16963801	202	973		https://sra-downloadb.be-md.ncbi.nlm.nih.gov/sos5/sra-pub-zq-16/SRR010/10294/SRR10294524/SRR10294524.lite.1	SRX7007352		RNA-Seq	cDNA	TRANSCRIPTOMIC	PAIRED	0	0	ILLUMINA	Illumina HiSeq 2500	SRP225949	PRJNA577935	3	577935	SRS5528522	SAMN13041649	simple	76775	Malassezia	restricta	GSM4125735	no	GEO	SRA980312	public	55B0D7CA411A9BF567B556BF042C090D	2A716A6CAE30D89BBC8E98D19727774B
Without viruses	Malassezia restricta	PRJNA577935	SRR10294525	2021-03-25	2019-10-16 18:10:48	27691046	5593591292	27691046	202	1579		https://sra-downloadb.be-md.ncbi.nlm.nih.gov/sos5/sra-pub-zq-16/SRR010/10294/SRR10294525/SRR10294525.lite.1	SRX7007353		RNA-Seq	cDNA	TRANSCRIPTOMIC	PAIRED	0	0	ILLUMINA	Illumina HiSeq 2500	SRP225949	PRJNA577935	3	577935	SRS5528523	SAMN13041648	simple	76775	Malassezia	restricta	GSM4125736	no	GEO	SRA980312	public	F495CFE5E17B938B0A258F2E2D6AFBEE	5A78727538FB24F87B6E231DF356008A
Without viruses	Malassezia restricta	PRJNA593855	SRR10597454	2021-03-26	2019-12-06 06:29:48	26381961	5329156122	26381961	202	3131		https://sra-downloadb.be-md.ncbi.nlm.nih.gov/sos5/sra-pub-zq-16/SRR010/10597/SRR10597454/SRR10597454.lite.1	SRX7277165		RNA-Seq	cDNA	TRANSCRIPTOMIC	PAIRED	0	0	ILLUMINA	Illumina HiSeq 2500	SRP234896	PRJNA593855		593855	SRS5771178	SAMN13494289	simple	76775	Malassezia	restricta	GSM4205951	no	GEO	SRA1006996	public	1E85FC3A053441B97DE4D242F7366E54	AFCF4B1FDABC4BF9D09E7135C2369148
Without viruses	Malassezia restricta	PRJNA593855	SRR10597455	2021-03-27	2019-12-06 06:32:12	23002590	4646523180	23002590	202	2718		https://sra-downloadb.be-md.ncbi.nlm.nih.gov/sos4/sra-pub-zq-1/SRR010/10597/SRR10597455/SRR10597455.lite.1	SRX7277166		RNA-Seq	cDNA	TRANSCRIPTOMIC	PAIRED	0	0	ILLUMINA	Illumina HiSeq 2500	SRP234896	PRJNA593855		593855	SRS5771179	SAMN13494288	simple	76775	Malassezia	restricta	GSM4205952	no	GEO	SRA1006996	public	40C38C5C6D6BB557703AED167E1393D8	50703D8B9755A6587BF34F08AF79B82E
Without viruses	Malassezia restricta	PRJNA593855	SRR10597456	2021-03-28	2019-12-06 06:31:50	22606759	4566565318	22606759	202	2676		https://sra-downloadb.be-md.ncbi.nlm.nih.gov/sos4/sra-pub-zq-1/SRR010/10597/SRR10597456/SRR10597456.lite.1	SRX7277167		RNA-Seq	cDNA	TRANSCRIPTOMIC	PAIRED	0	0	ILLUMINA	Illumina HiSeq 2500	SRP234896	PRJNA593855		593855	SRS5771180	SAMN13494287	simple	76775	Malassezia	restricta	GSM4205953	no	GEO	SRA1006996	public	C2D93103A7855037794DC8D5520BA0AE	EDE45F7907B7F03224B378B4355C04B3
Without viruses	Malassezia restricta	PRJNA593855	SRR10597457	2021-03-29	2019-12-06 06:30:28	20810208	4203662016	20810208	202	2466		https://sra-downloadb.be-md.ncbi.nlm.nih.gov/sos5/sra-pub-zq-16/SRR010/10597/SRR10597457/SRR10597457.lite.1	SRX7277168		RNA-Seq	cDNA	TRANSCRIPTOMIC	PAIRED	0	0	ILLUMINA	Illumina HiSeq 2500	SRP234896	PRJNA593855		593855	SRS5771181	SAMN13494286	simple	76775	Malassezia	restricta	GSM4205954	no	GEO	SRA1006996	public	66042ED878834D9DB0569F533BC38CDA	05797B3B09F9292110107AB2BB12C899
With viruses	Malassezia restricta	PRJNA593855	SRR10597458	2021-03-30	2019-12-06 06:30:34	20309707	4102560814	20309707	202	2430		https://sra-downloadb.be-md.ncbi.nlm.nih.gov/sos5/sra-pub-zq-16/SRR010/10597/SRR10597458/SRR10597458.lite.1	SRX7277169		RNA-Seq	cDNA	TRANSCRIPTOMIC	PAIRED	0	0	ILLUMINA	Illumina HiSeq 2500	SRP234896	PRJNA593855		593855	SRS5771182	SAMN13494285	simple	76775	Malassezia	restricta	GSM4205955	no	GEO	SRA1006996	public	B251F354E116F4CE98B66912A26F2E80	604546367F83E48A74E8E5B97022295A
With viruses	Malassezia restricta	PRJNA593855	SRR10597459	2021-03-31	2019-12-06 06:30:07	19906771	4021167742	19906771	202	2358		https://sra-downloadb.be-md.ncbi.nlm.nih.gov/sos5/sra-pub-zq-16/SRR010/10597/SRR10597459/SRR10597459.lite.1	SRX7277170		RNA-Seq	cDNA	TRANSCRIPTOMIC	PAIRED	0	0	ILLUMINA	Illumina HiSeq 2500	SRP234896	PRJNA593855		593855	SRS5771183	SAMN13494284	simple	76775	Malassezia	restricta	GSM4205956	no	GEO	SRA1006996	public	52E4AB442836838BA88A569407A73DA8	27456DB82A6DA810BED04F291EB54DCE
Without viruses	Malassezia pachydermatis	PRJNA485318	SRR7664159	2021-04-01	2018-08-09 11:30:43	13060074	1985131248	13060074	152	749		https://sra-downloadb.be-md.ncbi.nlm.nih.gov/sos3/sra-pub-zq-22/SRR007/664/SRR7664159.sralite.1	SRX4524768		RNA-Seq	cDNA	TRANSCRIPTOMIC	PAIRED	0	0	ILLUMINA	Illumina HiSeq 2500	SRP156904	PRJNA485318		485318	SRS3642870	SAMN09787584	simple	77020	Malassezia	pachydermatis	GSM3325735	no	GEO	SRA756045	public	3FBF253AF0A016B8ED37B0E857F830BD	7BB5DD4FA68598396111B358DF805448
Without viruses	Malassezia pachydermatis	PRJNA485318	SRR7664160	2021-04-02	2018-08-09 11:30:40	11234331	1707618312	11234331	152	642		https://sra-downloadb.be-md.ncbi.nlm.nih.gov/sos3/sra-pub-zq-22/SRR007/664/SRR7664160.sralite.1	SRX4524769		RNA-Seq	cDNA	TRANSCRIPTOMIC	PAIRED	0	0	ILLUMINA	Illumina HiSeq 2500	SRP156904	PRJNA485318		485318	SRS3642871	SAMN09787583	simple	77020	Malassezia	pachydermatis	GSM3325736	no	GEO	SRA756045	public	E7C9DB491F836DB8952EED1943FCBEB5	6ACC169DF971EE6D8982F1F91C8F6034
